# Supplementary material for: Multiple-omics analysis of aggrephagy-related cellular patterns and development of an aggrephagy-related signature for hepatocellular carcinoma
Source: World J Surg Oncol. 2025 Apr 30;23:175. doi: 10.1186/s12957-025-03816-z (PMC12044776; doi:10.1186/s12957-025-03816-z)
Supplement: Supplementary file 2 — Supplementary Material 2: Table S1 Aggrephagy-related gene from GeneCards. [file 12957_2025_3816_MOESM2_ESM.xlsx]

## Sheet: Table S1
Table S1 Aggrephagy-related gene from GeneCards.
Gene Symbol	Description	Category	Uniprot ID	Gifts	GC Id	Relevance score	GeneCards Link
MAP1LC3C	Microtubule Associated Protein 1 Light Chain 3 Gamma	Protein Coding	Q9BXW4	44	GC01M241995	5.81794	https://www.genecards.org/cgi-bin/carddisp.pl?gene=MAP1LC3C
SQSTM1	Sequestosome 1	Protein Coding	Q13501	62	GC05P179806	5.34317	https://www.genecards.org/cgi-bin/carddisp.pl?gene=SQSTM1
WDR81	WD Repeat Domain 81	Protein Coding	Q562E7	50	GC17P001716	4.95915	https://www.genecards.org/cgi-bin/carddisp.pl?gene=WDR81
UBC	Ubiquitin C	Protein Coding	P0CG48	56	GC12M124911	3.22791	https://www.genecards.org/cgi-bin/carddisp.pl?gene=UBC
WDFY3	WD Repeat And FYVE Domain Containing 3	Protein Coding	Q8IZQ1	52	GC04M084766	2.75898	https://www.genecards.org/cgi-bin/carddisp.pl?gene=WDFY3
VIM	Vimentin	Protein Coding	P08670	64	GC10P017227	2.31285	https://www.genecards.org/cgi-bin/carddisp.pl?gene=VIM
HDAC6	Histone Deacetylase 6	Protein Coding	Q9UBN7	66	GC0XP048801	2.14841	https://www.genecards.org/cgi-bin/carddisp.pl?gene=HDAC6
ACBD5	Acyl-CoA Binding Domain Containing 5	Protein Coding	Q5T8D3	52	GC10M027182	1.80925	https://www.genecards.org/cgi-bin/carddisp.pl?gene=ACBD5
GABARAPL1	GABA Type A Receptor Associated Protein Like 1	Protein Coding	Q9H0R8	52	GC12P010212	1.75517	https://www.genecards.org/cgi-bin/carddisp.pl?gene=GABARAPL1
MAP1LC3B	Microtubule Associated Protein 1 Light Chain 3 Beta	Protein Coding	Q9GZQ8	54	GC16P098570	1.72657	https://www.genecards.org/cgi-bin/carddisp.pl?gene=MAP1LC3B
TECPR1	Tectonin Beta-Propeller Repeat Containing 1	Protein Coding	Q7Z6L1	45	GC07M098214	1.66106	https://www.genecards.org/cgi-bin/carddisp.pl?gene=TECPR1
HSP90AA1	Heat Shock Protein 90 Alpha Family Class A Member 1	Protein Coding	P07900	64	GC14M102080	1.59687	https://www.genecards.org/cgi-bin/carddisp.pl?gene=HSP90AA1
VCP	Valosin Containing Protein	Protein Coding	P55072	62	GC09M035298	1.59687	https://www.genecards.org/cgi-bin/carddisp.pl?gene=VCP
PARK7	Parkinsonism Associated Deglycase	Protein Coding	Q99497	60	GC01P050925	1.59687	https://www.genecards.org/cgi-bin/carddisp.pl?gene=PARK7
TUBA4A	Tubulin Alpha 4a	Protein Coding	P68366	60	GC02M219249	1.59687	https://www.genecards.org/cgi-bin/carddisp.pl?gene=TUBA4A
UBE2N	Ubiquitin Conjugating Enzyme E2 N	Protein Coding	P61088	59	GC12M093406	1.59687	https://www.genecards.org/cgi-bin/carddisp.pl?gene=UBE2N
DYNC1H1	Dynein Cytoplasmic 1 Heavy Chain 1	Protein Coding	Q14204	58	GC14P116947	1.59687	https://www.genecards.org/cgi-bin/carddisp.pl?gene=DYNC1H1
TUBA1B	Tubulin Alpha 1b	Protein Coding	P68363	58	GC12M049127	1.59687	https://www.genecards.org/cgi-bin/carddisp.pl?gene=TUBA1B
RPS27A	Ribosomal Protein S27a	Protein Coding	P62979	55	GC02P055231	1.59687	https://www.genecards.org/cgi-bin/carddisp.pl?gene=RPS27A
TUBB4B	Tubulin Beta 4B Class IVb	Protein Coding	P68371	55	GC09P137241	1.59687	https://www.genecards.org/cgi-bin/carddisp.pl?gene=TUBB4B
TRIM44	Tripartite Motif Containing 44	Protein Coding	Q96DX7	50	GC11P035663	1.36956	https://www.genecards.org/cgi-bin/carddisp.pl?gene=TRIM44
WDR91	WD Repeat Domain 91	Protein Coding	A4D1P6	45	GC07M135183	1.36956	https://www.genecards.org/cgi-bin/carddisp.pl?gene=WDR91
CFTR	CF Transmembrane Conductance Regulator	Protein Coding	P13569	66	GC07P117287	1.34443	https://www.genecards.org/cgi-bin/carddisp.pl?gene=CFTR
TUBB3	Tubulin Beta 3 Class III	Protein Coding	Q13509	63	GC16P098856	1.34443	https://www.genecards.org/cgi-bin/carddisp.pl?gene=TUBB3
PRKN	Parkin RBR E3 Ubiquitin Protein Ligase	Protein Coding	O60260	62	GC06M161348	1.34443	https://www.genecards.org/cgi-bin/carddisp.pl?gene=PRKN
TUBA1A	Tubulin Alpha 1a	Protein Coding	Q71U36	62	GC12M049184	1.34443	https://www.genecards.org/cgi-bin/carddisp.pl?gene=TUBA1A
TUBB4A	Tubulin Beta 4A Class IVa	Protein Coding	P04350	60	GC19M095996	1.34443	https://www.genecards.org/cgi-bin/carddisp.pl?gene=TUBB4A
HSF1	Heat Shock Transcription Factor 1	Protein Coding	Q00613	59	GC08P144291	1.34443	https://www.genecards.org/cgi-bin/carddisp.pl?gene=HSF1
TUBB2A	Tubulin Beta 2A Class IIa	Protein Coding	Q13885	59	GC06M003153	1.34443	https://www.genecards.org/cgi-bin/carddisp.pl?gene=TUBB2A
TUBB1	Tubulin Beta 1 Class VI	Protein Coding	Q9H4B7	58	GC20P059020	1.34443	https://www.genecards.org/cgi-bin/carddisp.pl?gene=TUBB1
TUBA8	Tubulin Alpha 8	Protein Coding	Q9NY65	57	GC22P018110	1.34443	https://www.genecards.org/cgi-bin/carddisp.pl?gene=TUBA8
UBB	Ubiquitin B	Protein Coding	P0CG47	57	GC17P016380	1.34443	https://www.genecards.org/cgi-bin/carddisp.pl?gene=UBB
PCNT	Pericentrin	Protein Coding	O95613	56	GC21P046324	1.34443	https://www.genecards.org/cgi-bin/carddisp.pl?gene=PCNT
TUBB2B	Tubulin Beta 2B Class IIb	Protein Coding	Q9BVA1	56	GC06M003841	1.34443	https://www.genecards.org/cgi-bin/carddisp.pl?gene=TUBB2B
DYNC1I2	Dynein Cytoplasmic 1 Intermediate Chain 2	Protein Coding	Q13409	54	GC02P171687	1.34443	https://www.genecards.org/cgi-bin/carddisp.pl?gene=DYNC1I2
IFT88	Intraflagellar Transport 88	Protein Coding	Q13099	54	GC13P020803	1.34443	https://www.genecards.org/cgi-bin/carddisp.pl?gene=IFT88
UBE2V1	Ubiquitin Conjugating Enzyme E2 V1	Protein Coding	Q13404	54	GC20M050082	1.34443	https://www.genecards.org/cgi-bin/carddisp.pl?gene=UBE2V1
TUBA3E	Tubulin Alpha 3e	Protein Coding	Q6PEY2	52	GC02M130191	1.34443	https://www.genecards.org/cgi-bin/carddisp.pl?gene=TUBA3E
TUBB6	Tubulin Beta 6 Class V	Protein Coding	Q9BUF5	52	GC18P012307	1.34443	https://www.genecards.org/cgi-bin/carddisp.pl?gene=TUBB6
ARL13B	ADP Ribosylation Factor Like GTPase 13B	Protein Coding	Q3SXY8	51	GC03P093980	1.34443	https://www.genecards.org/cgi-bin/carddisp.pl?gene=ARL13B
DYNC1I1	Dynein Cytoplasmic 1 Intermediate Chain 1	Protein Coding	O14576	51	GC07P095772	1.34443	https://www.genecards.org/cgi-bin/carddisp.pl?gene=DYNC1I1
DYNLL1	Dynein Light Chain LC8-Type 1	Protein Coding	P63167	51	GC12P120469	1.34443	https://www.genecards.org/cgi-bin/carddisp.pl?gene=DYNLL1
CETN1	Centrin 1	Protein Coding	Q12798	50	GC18P000580	1.34443	https://www.genecards.org/cgi-bin/carddisp.pl?gene=CETN1
TUBA1C	Tubulin Alpha 1c	Protein Coding	Q9BQE3	50	GC12P049188	1.34443	https://www.genecards.org/cgi-bin/carddisp.pl?gene=TUBA1C
TUBB8	Tubulin Beta 8 Class VIII	Protein Coding	Q3ZCM7	48	GC10M000048	1.34443	https://www.genecards.org/cgi-bin/carddisp.pl?gene=TUBB8
UBA52	Ubiquitin A-52 Residue Ribosomal Protein Fusion Product 1	Protein Coding	P62987	48	GC19P018563	1.34443	https://www.genecards.org/cgi-bin/carddisp.pl?gene=UBA52
DYNC1LI2	Dynein Cytoplasmic 1 Light Intermediate Chain 2	Protein Coding	O43237	47	GC16M066840	1.34443	https://www.genecards.org/cgi-bin/carddisp.pl?gene=DYNC1LI2
TUBA3C	Tubulin Alpha 3c	Protein Coding	P0DPH7	46	GC13M019173	1.34443	https://www.genecards.org/cgi-bin/carddisp.pl?gene=TUBA3C
DYNC1LI1	Dynein Cytoplasmic 1 Light Intermediate Chain 1	Protein Coding	Q9Y6G9	45	GC03M032543	1.34443	https://www.genecards.org/cgi-bin/carddisp.pl?gene=DYNC1LI1
TUBA3D	Tubulin Alpha 3d	Protein Coding	P0DPH8	45	GC02P146533	1.34443	https://www.genecards.org/cgi-bin/carddisp.pl?gene=TUBA3D
DYNLL2	Dynein Light Chain LC8-Type 2	Protein Coding	Q96FJ2	44	GC17P058083	1.34443	https://www.genecards.org/cgi-bin/carddisp.pl?gene=DYNLL2
TUBAL3	Tubulin Alpha Like 3	Protein Coding	A6NHL2	42	GC10M005615	1.34443	https://www.genecards.org/cgi-bin/carddisp.pl?gene=TUBAL3
PEDS1-UBE2V1	PEDS1-UBE2V1 Readthrough	Protein Coding		31	GC20M050085	1.34443	https://www.genecards.org/cgi-bin/carddisp.pl?gene=PEDS1-UBE2V1
GABARAPL2	GABA Type A Receptor Associated Protein Like 2	Protein Coding	P60520	55	GC16P075566	1.32543	https://www.genecards.org/cgi-bin/carddisp.pl?gene=GABARAPL2
HSPA9	Heat Shock Protein Family A (Hsp70) Member 9	Protein Coding	P38646	61	GC05M138554	1.29433	https://www.genecards.org/cgi-bin/carddisp.pl?gene=HSPA9
GABARAP	GABA Type A Receptor-Associated Protein	Protein Coding	O95166	54	GC17M007240	1.29433	https://www.genecards.org/cgi-bin/carddisp.pl?gene=GABARAP
CCT2	Chaperonin Containing TCP1 Subunit 2	Protein Coding	P78371	52	GC12P069585	1.29433	https://www.genecards.org/cgi-bin/carddisp.pl?gene=CCT2
CCT3	Chaperonin Containing TCP1 Subunit 3	Protein Coding	P49368	52	GC01M156308	1.29433	https://www.genecards.org/cgi-bin/carddisp.pl?gene=CCT3
TCP1	T-Complex 1	Protein Coding	P17987	52	GC06M159778	1.29433	https://www.genecards.org/cgi-bin/carddisp.pl?gene=TCP1
CCT4	Chaperonin Containing TCP1 Subunit 4	Protein Coding	P50991	51	GC02M061868	1.29433	https://www.genecards.org/cgi-bin/carddisp.pl?gene=CCT4
CCT6A	Chaperonin Containing TCP1 Subunit 6A	Protein Coding	P40227	46	GC07P056051	1.29433	https://www.genecards.org/cgi-bin/carddisp.pl?gene=CCT6A
NFE2L1	NFE2 Like BZIP Transcription Factor 1	Protein Coding	Q14494	54	GC17P123278	1.25992	https://www.genecards.org/cgi-bin/carddisp.pl?gene=NFE2L1
SOD1	Superoxide Dismutase 1	Protein Coding	P00441	66	GC21P031659	1.22087	https://www.genecards.org/cgi-bin/carddisp.pl?gene=SOD1
PIK3C3	Phosphatidylinositol 3-Kinase Catalytic Subunit Type 3	Protein Coding	Q8NEB9	62	GC18P041955	1.22087	https://www.genecards.org/cgi-bin/carddisp.pl?gene=PIK3C3
TUBG1	Tubulin Gamma 1	Protein Coding	P23258	61	GC17P042609	1.22087	https://www.genecards.org/cgi-bin/carddisp.pl?gene=TUBG1
MAP1LC3A	Microtubule Associated Protein 1 Light Chain 3 Alpha	Protein Coding	Q9H492	54	GC20P034546	1.22087	https://www.genecards.org/cgi-bin/carddisp.pl?gene=MAP1LC3A
UXT	Ubiquitously Expressed Prefoldin Like Chaperone	Protein Coding	Q9UBK9	47	GC0XM047651	1.22087	https://www.genecards.org/cgi-bin/carddisp.pl?gene=UXT
TRP-AGG2-5	TRNA-Pro (Anticodon AGG) 2-5	RNA Gene		18	GC14M027337	1.22087	https://www.genecards.org/cgi-bin/carddisp.pl?gene=TRP-AGG2-5
CSNK2A1	Casein Kinase 2 Alpha 1	Protein Coding	P68400	63	GC20M000472	1.05643	https://www.genecards.org/cgi-bin/carddisp.pl?gene=CSNK2A1
BAG3	BAG Cochaperone 3	Protein Coding	O95817	56	GC10P119651	1.05643	https://www.genecards.org/cgi-bin/carddisp.pl?gene=BAG3
UBQLN1	Ubiquilin 1	Protein Coding	Q9UMX0	55	GC09M083659	1.05643	https://www.genecards.org/cgi-bin/carddisp.pl?gene=UBQLN1
HSPB8	Heat Shock Protein Family B (Small) Member 8	Protein Coding	Q9UJY1	58	GC12P119173	1.0101	https://www.genecards.org/cgi-bin/carddisp.pl?gene=HSPB8
BECN1	Beclin 1	Protein Coding	Q14457	59	GC17M042810	0.968424	https://www.genecards.org/cgi-bin/carddisp.pl?gene=BECN1
ATG14	Autophagy Related 14	Protein Coding	Q6ZNE5	49	GC14M055366	0.968424	https://www.genecards.org/cgi-bin/carddisp.pl?gene=ATG14
KAT5	Lysine Acetyltransferase 5	Protein Coding	Q92993	62	GC11P065711	0.803984	https://www.genecards.org/cgi-bin/carddisp.pl?gene=KAT5
ATG5	Autophagy Related 5	Protein Coding	Q9H1Y0	58	GC06M106045	0.803984	https://www.genecards.org/cgi-bin/carddisp.pl?gene=ATG5
HTT	Huntingtin	Protein Coding	P42858	56	GC04P003041	0.803984	https://www.genecards.org/cgi-bin/carddisp.pl?gene=HTT
ATG4B	Autophagy Related 4B Cysteine Peptidase	Protein Coding	Q9Y4P1	55	GC02P241637	0.803984	https://www.genecards.org/cgi-bin/carddisp.pl?gene=ATG4B
ATG4C	Autophagy Related 4C Cysteine Peptidase	Protein Coding	Q96DT6	52	GC01P062784	0.803984	https://www.genecards.org/cgi-bin/carddisp.pl?gene=ATG4C
ATG4A	Autophagy Related 4A Cysteine Peptidase	Protein Coding	Q8WYN0	50	GC0XP108091	0.803984	https://www.genecards.org/cgi-bin/carddisp.pl?gene=ATG4A
LYPLA1	Lysophospholipase 1	Protein Coding	O75608	45	GC08M054046	0.803984	https://www.genecards.org/cgi-bin/carddisp.pl?gene=LYPLA1
ZDHHC19	Zinc Finger DHHC-Type Palmitoyltransferase 19	Protein Coding	Q8WVZ1	45	GC03M196197	0.803984	https://www.genecards.org/cgi-bin/carddisp.pl?gene=ZDHHC19
ATG4D	Autophagy Related 4D Cysteine Peptidase	Protein Coding	Q86TL0	43	GC19P010543	0.803984	https://www.genecards.org/cgi-bin/carddisp.pl?gene=ATG4D
OPTN	Optineurin	Protein Coding	Q96CV9	56	GC10P013099	0.291497	https://www.genecards.org/cgi-bin/carddisp.pl?gene=OPTN
NEDD8	NEDD8 Ubiquitin Like Modifier	Protein Coding	Q15843	52	GC14M024216	0.291497	https://www.genecards.org/cgi-bin/carddisp.pl?gene=NEDD8
EGFR	Epidermal Growth Factor Receptor	Protein Coding	P00533	68	GC07P055019	0.252444	https://www.genecards.org/cgi-bin/carddisp.pl?gene=EGFR
ADAM10	ADAM Metallopeptidase Domain 10	Protein Coding	O14672	67	GC15M058588	0.252444	https://www.genecards.org/cgi-bin/carddisp.pl?gene=ADAM10
CHEK2	Checkpoint Kinase 2	Protein Coding	O96017	67	GC22M028687	0.252444	https://www.genecards.org/cgi-bin/carddisp.pl?gene=CHEK2
IKBKB	Inhibitor Of Nuclear Factor Kappa B Kinase Subunit Beta	Protein Coding	O14920	67	GC08P042271	0.252444	https://www.genecards.org/cgi-bin/carddisp.pl?gene=IKBKB
MAP2K1	Mitogen-Activated Protein Kinase Kinase 1	Protein Coding	Q02750	67	GC15P066386	0.252444	https://www.genecards.org/cgi-bin/carddisp.pl?gene=MAP2K1
MET	MET Proto-Oncogene, Receptor Tyrosine Kinase	Protein Coding	P08581	67	GC07P116672	0.252444	https://www.genecards.org/cgi-bin/carddisp.pl?gene=MET
STAT3	Signal Transducer And Activator Of Transcription 3	Protein Coding	P40763	67	GC17M042313	0.252444	https://www.genecards.org/cgi-bin/carddisp.pl?gene=STAT3
CTNNB1	Catenin Beta 1	Protein Coding	P35222	66	GC03P041194	0.252444	https://www.genecards.org/cgi-bin/carddisp.pl?gene=CTNNB1
CTSD	Cathepsin D	Protein Coding	P07339	66	GC11M001752	0.252444	https://www.genecards.org/cgi-bin/carddisp.pl?gene=CTSD
DNMT1	DNA Methyltransferase 1	Protein Coding	P26358	66	GC19M010133	0.252444	https://www.genecards.org/cgi-bin/carddisp.pl?gene=DNMT1
EPHB4	EPH Receptor B4	Protein Coding	P54760	66	GC07M105793	0.252444	https://www.genecards.org/cgi-bin/carddisp.pl?gene=EPHB4
JAK1	Janus Kinase 1	Protein Coding	P23458	66	GC01M064833	0.252444	https://www.genecards.org/cgi-bin/carddisp.pl?gene=JAK1
PRKACA	Protein Kinase CAMP-Activated Catalytic Subunit Alpha	Protein Coding	P17612	66	GC19M096319	0.252444	https://www.genecards.org/cgi-bin/carddisp.pl?gene=PRKACA
SLC2A1	Solute Carrier Family 2 Member 1	Protein Coding	P11166	66	GC01M042925	0.252444	https://www.genecards.org/cgi-bin/carddisp.pl?gene=SLC2A1
SMAD2	SMAD Family Member 2	Protein Coding	Q15796	66	GC18M047809	0.252444	https://www.genecards.org/cgi-bin/carddisp.pl?gene=SMAD2
STAT1	Signal Transducer And Activator Of Transcription 1	Protein Coding	P42224	66	GC02M190908	0.252444	https://www.genecards.org/cgi-bin/carddisp.pl?gene=STAT1
TGFB1	Transforming Growth Factor Beta 1	Protein Coding	P01137	66	GC19M041301	0.252444	https://www.genecards.org/cgi-bin/carddisp.pl?gene=TGFB1
ATP2A2	ATPase Sarcoplasmic/Endoplasmic Reticulum Ca2+ Transporting 2	Protein Coding	P16615	64	GC12P110280	0.252444	https://www.genecards.org/cgi-bin/carddisp.pl?gene=ATP2A2
AURKB	Aurora Kinase B	Protein Coding	Q96GD4	64	GC17M084191	0.252444	https://www.genecards.org/cgi-bin/carddisp.pl?gene=AURKB
CALR	Calreticulin	Protein Coding	P27797	64	GC19P012938	0.252444	https://www.genecards.org/cgi-bin/carddisp.pl?gene=CALR
CAT	Catalase	Protein Coding	P04040	64	GC11P034460	0.252444	https://www.genecards.org/cgi-bin/carddisp.pl?gene=CAT
CBS	Cystathionine Beta-Synthase	Protein Coding	P35520	64	GC21M043053	0.252444	https://www.genecards.org/cgi-bin/carddisp.pl?gene=CBS
CDK2	Cyclin Dependent Kinase 2	Protein Coding	P24941	64	GC12P055966	0.252444	https://www.genecards.org/cgi-bin/carddisp.pl?gene=CDK2
CDK6	Cyclin Dependent Kinase 6	Protein Coding	Q00534	64	GC07M092604	0.252444	https://www.genecards.org/cgi-bin/carddisp.pl?gene=CDK6
CDKN2A	Cyclin Dependent Kinase Inhibitor 2A	Protein Coding	Q8N726	64	GC09M021967	0.252444	https://www.genecards.org/cgi-bin/carddisp.pl?gene=CDKN2A
CTSB	Cathepsin B	Protein Coding	P07858	64	GC08M011842	0.252444	https://www.genecards.org/cgi-bin/carddisp.pl?gene=CTSB
GAA	Alpha Glucosidase	Protein Coding	P10253	64	GC17P080101	0.252444	https://www.genecards.org/cgi-bin/carddisp.pl?gene=GAA
GAPDH	Glyceraldehyde-3-Phosphate Dehydrogenase	Protein Coding	P04406	64	GC12P042102	0.252444	https://www.genecards.org/cgi-bin/carddisp.pl?gene=GAPDH
GSK3B	Glycogen Synthase Kinase 3 Beta	Protein Coding	P49841	64	GC03M119821	0.252444	https://www.genecards.org/cgi-bin/carddisp.pl?gene=GSK3B
HSPB1	Heat Shock Protein Family B (Small) Member 1	Protein Coding	P04792	64	GC07P076302	0.252444	https://www.genecards.org/cgi-bin/carddisp.pl?gene=HSPB1
LDLR	Low Density Lipoprotein Receptor	Protein Coding	P01130	64	GC19P122311	0.252444	https://www.genecards.org/cgi-bin/carddisp.pl?gene=LDLR
NOTCH2	Notch Receptor 2	Protein Coding	Q04721	64	GC01M119911	0.252444	https://www.genecards.org/cgi-bin/carddisp.pl?gene=NOTCH2
PARP1	Poly(ADP-Ribose) Polymerase 1	Protein Coding	P09874	64	GC01M226360	0.252444	https://www.genecards.org/cgi-bin/carddisp.pl?gene=PARP1
PPP3CA	Protein Phosphatase 3 Catalytic Subunit Alpha	Protein Coding	Q08209	64	GC04M101024	0.252444	https://www.genecards.org/cgi-bin/carddisp.pl?gene=PPP3CA
PRKAR1A	Protein Kinase CAMP-Dependent Type I Regulatory Subunit Alpha	Protein Coding	P10644	64	GC17P123720	0.252444	https://www.genecards.org/cgi-bin/carddisp.pl?gene=PRKAR1A
ACAT1	Acetyl-CoA Acetyltransferase 1	Protein Coding	P24752	63	GC11P108121	0.252444	https://www.genecards.org/cgi-bin/carddisp.pl?gene=ACAT1
ACTB	Actin Beta	Protein Coding	P60709	63	GC07M005549	0.252444	https://www.genecards.org/cgi-bin/carddisp.pl?gene=ACTB
APP	Amyloid Beta Precursor Protein	Protein Coding	P05067	63	GC21M025880	0.252444	https://www.genecards.org/cgi-bin/carddisp.pl?gene=APP
ATP1A1	ATPase Na+/K+ Transporting Subunit Alpha 1	Protein Coding	P05023	63	GC01P116372	0.252444	https://www.genecards.org/cgi-bin/carddisp.pl?gene=ATP1A1
B2M	Beta-2-Microglobulin	Protein Coding	P61769	63	GC15P044711	0.252444	https://www.genecards.org/cgi-bin/carddisp.pl?gene=B2M
CDC42	Cell Division Cycle 42	Protein Coding	P60953	63	GC01P022052	0.252444	https://www.genecards.org/cgi-bin/carddisp.pl?gene=CDC42
DNM2	Dynamin 2	Protein Coding	P50570	63	GC19P010718	0.252444	https://www.genecards.org/cgi-bin/carddisp.pl?gene=DNM2
DSP	Desmoplakin	Protein Coding	P15924	63	GC06P007541	0.252444	https://www.genecards.org/cgi-bin/carddisp.pl?gene=DSP
EIF2AK2	Eukaryotic Translation Initiation Factor 2 Alpha Kinase 2	Protein Coding	P19525	63	GC02M037099	0.252444	https://www.genecards.org/cgi-bin/carddisp.pl?gene=EIF2AK2
ENPP1	Ectonucleotide Pyrophosphatase/Phosphodiesterase 1	Protein Coding	P22413	63	GC06P131808	0.252444	https://www.genecards.org/cgi-bin/carddisp.pl?gene=ENPP1
FTH1	Ferritin Heavy Chain 1	Protein Coding	P02794	63	GC11M061959	0.252444	https://www.genecards.org/cgi-bin/carddisp.pl?gene=FTH1
G6PD	Glucose-6-Phosphate Dehydrogenase	Protein Coding	P11413	63	GC0XM154605	0.252444	https://www.genecards.org/cgi-bin/carddisp.pl?gene=G6PD
GBA1	Glucosylceramidase Beta 1	Protein Coding	P04062	63	GC01M163977	0.252444	https://www.genecards.org/cgi-bin/carddisp.pl?gene=GBA1
GLA	Galactosidase Alpha	Protein Coding	P06280	63	GC0XM101393	0.252444	https://www.genecards.org/cgi-bin/carddisp.pl?gene=GLA
GSR	Glutathione-Disulfide Reductase	Protein Coding	P00390	63	GC08M030678	0.252444	https://www.genecards.org/cgi-bin/carddisp.pl?gene=GSR
GSTP1	Glutathione S-Transferase Pi 1	Protein Coding	P09211	63	GC11P067583	0.252444	https://www.genecards.org/cgi-bin/carddisp.pl?gene=GSTP1
HDAC1	Histone Deacetylase 1	Protein Coding	Q13547	63	GC01P032292	0.252444	https://www.genecards.org/cgi-bin/carddisp.pl?gene=HDAC1
HSP90AB1	Heat Shock Protein 90 Alpha Family Class B Member 1	Protein Coding	P08238	63	GC06P044246	0.252444	https://www.genecards.org/cgi-bin/carddisp.pl?gene=HSP90AB1
ITGB1	Integrin Subunit Beta 1	Protein Coding	P05556	63	GC10M036096	0.252444	https://www.genecards.org/cgi-bin/carddisp.pl?gene=ITGB1
KRT18	Keratin 18	Protein Coding	P05783	63	GC12P052948	0.252444	https://www.genecards.org/cgi-bin/carddisp.pl?gene=KRT18
LAMB1	Laminin Subunit Beta 1	Protein Coding	P07942	63	GC07M107923	0.252444	https://www.genecards.org/cgi-bin/carddisp.pl?gene=LAMB1
LDHA	Lactate Dehydrogenase A	Protein Coding	P00338	63	GC11P018394	0.252444	https://www.genecards.org/cgi-bin/carddisp.pl?gene=LDHA
LPL	Lipoprotein Lipase	Protein Coding	P06858	63	GC08P019901	0.252444	https://www.genecards.org/cgi-bin/carddisp.pl?gene=LPL
LYN	LYN Proto-Oncogene, Src Family Tyrosine Kinase	Protein Coding	P07948	63	GC08P055879	0.252444	https://www.genecards.org/cgi-bin/carddisp.pl?gene=LYN
NPM1	Nucleophosmin 1	Protein Coding	P06748	63	GC05P171387	0.252444	https://www.genecards.org/cgi-bin/carddisp.pl?gene=NPM1
P4HB	Prolyl 4-Hydroxylase Subunit Beta	Protein Coding	P07237	63	GC17M081843	0.252444	https://www.genecards.org/cgi-bin/carddisp.pl?gene=P4HB
PCNA	Proliferating Cell Nuclear Antigen	Protein Coding	P12004	63	GC20M005114	0.252444	https://www.genecards.org/cgi-bin/carddisp.pl?gene=PCNA
PHGDH	Phosphoglycerate Dehydrogenase	Protein Coding	O43175	63	GC01P119664	0.252444	https://www.genecards.org/cgi-bin/carddisp.pl?gene=PHGDH
PRKDC	Protein Kinase, DNA-Activated, Catalytic Subunit	Protein Coding	P78527	63	GC08M047773	0.252444	https://www.genecards.org/cgi-bin/carddisp.pl?gene=PRKDC
RHOA	Ras Homolog Family Member A	Protein Coding	P61586	63	GC03M049359	0.252444	https://www.genecards.org/cgi-bin/carddisp.pl?gene=RHOA
RRM1	Ribonucleotide Reductase Catalytic Subunit M1	Protein Coding	P23921	63	GC11P012447	0.252444	https://www.genecards.org/cgi-bin/carddisp.pl?gene=RRM1
SPR	Sepiapterin Reductase	Protein Coding	P35270	63	GC02P072887	0.252444	https://www.genecards.org/cgi-bin/carddisp.pl?gene=SPR
TFRC	Transferrin Receptor	Protein Coding	P02786	63	GC03M196520	0.252444	https://www.genecards.org/cgi-bin/carddisp.pl?gene=TFRC
YWHAE	Tyrosine 3-Monooxygenase/Tryptophan 5-Monooxygenase Activation Protein Epsilon	Protein Coding	P62258	63	GC17M083833	0.252444	https://www.genecards.org/cgi-bin/carddisp.pl?gene=YWHAE
ACACA	Acetyl-CoA Carboxylase Alpha	Protein Coding	Q13085	62	GC17M037084	0.252444	https://www.genecards.org/cgi-bin/carddisp.pl?gene=ACACA
AHCY	Adenosylhomocysteinase	Protein Coding	P23526	62	GC20M035863	0.252444	https://www.genecards.org/cgi-bin/carddisp.pl?gene=AHCY
AIFM1	Apoptosis Inducing Factor Mitochondria Associated 1	Protein Coding	O95831	62	GC0XM130129	0.252444	https://www.genecards.org/cgi-bin/carddisp.pl?gene=AIFM1
APC	APC Regulator Of WNT Signaling Pathway	Protein Coding	P25054	62	GC05P112707	0.252444	https://www.genecards.org/cgi-bin/carddisp.pl?gene=APC
ASS1	Argininosuccinate Synthase 1	Protein Coding	P00966	62	GC09P130444	0.252444	https://www.genecards.org/cgi-bin/carddisp.pl?gene=ASS1
C3	Complement C3	Protein Coding	P01024	62	GC19M006677	0.252444	https://www.genecards.org/cgi-bin/carddisp.pl?gene=C3
CAD	Carbamoyl-Phosphate Synthetase 2, Aspartate Transcarbamylase, And Dihydroorotase	Protein Coding	P27708	62	GC02P027217	0.252444	https://www.genecards.org/cgi-bin/carddisp.pl?gene=CAD
CAV1	Caveolin 1	Protein Coding	Q03135	62	GC07P116524	0.252444	https://www.genecards.org/cgi-bin/carddisp.pl?gene=CAV1
CPT1A	Carnitine Palmitoyltransferase 1A	Protein Coding	P50416	62	GC11M068754	0.252444	https://www.genecards.org/cgi-bin/carddisp.pl?gene=CPT1A
DDX3X	DEAD-Box Helicase 3 X-Linked	Protein Coding	O00571	62	GC0XP041333	0.252444	https://www.genecards.org/cgi-bin/carddisp.pl?gene=DDX3X
ECE1	Endothelin Converting Enzyme 1	Protein Coding	P42892	62	GC01M021217	0.252444	https://www.genecards.org/cgi-bin/carddisp.pl?gene=ECE1
EEF2	Eukaryotic Translation Elongation Factor 2	Protein Coding	P13639	62	GC19M003976	0.252444	https://www.genecards.org/cgi-bin/carddisp.pl?gene=EEF2
FASN	Fatty Acid Synthase	Protein Coding	P49327	62	GC17M082078	0.252444	https://www.genecards.org/cgi-bin/carddisp.pl?gene=FASN
GALNS	Galactosamine (N-Acetyl)-6-Sulfatase	Protein Coding	P34059	62	GC16M088813	0.252444	https://www.genecards.org/cgi-bin/carddisp.pl?gene=GALNS
GLB1	Galactosidase Beta 1	Protein Coding	P16278	62	GC03M032963	0.252444	https://www.genecards.org/cgi-bin/carddisp.pl?gene=GLB1
GLS	Glutaminase	Protein Coding	O94925	62	GC02P190880	0.252444	https://www.genecards.org/cgi-bin/carddisp.pl?gene=GLS
GNAS	GNAS Complex Locus	Protein Coding	P84996	62	GC20P058839	0.252444	https://www.genecards.org/cgi-bin/carddisp.pl?gene=GNAS
GSK3A	Glycogen Synthase Kinase 3 Alpha	Protein Coding	P49840	62	GC19M096933	0.252444	https://www.genecards.org/cgi-bin/carddisp.pl?gene=GSK3A
GUSB	Glucuronidase Beta	Protein Coding	P08236	62	GC07M065960	0.252444	https://www.genecards.org/cgi-bin/carddisp.pl?gene=GUSB
GYS1	Glycogen Synthase 1	Protein Coding	P13807	62	GC19M097165	0.252444	https://www.genecards.org/cgi-bin/carddisp.pl?gene=GYS1
HMGB1	High Mobility Group Box 1	Protein Coding	P09429	62	GC13M030456	0.252444	https://www.genecards.org/cgi-bin/carddisp.pl?gene=HMGB1
HSPA5	Heat Shock Protein Family A (Hsp70) Member 5	Protein Coding	P11021	62	GC09M125234	0.252444	https://www.genecards.org/cgi-bin/carddisp.pl?gene=HSPA5
HSPA8	Heat Shock Protein Family A (Hsp70) Member 8	Protein Coding	P11142	62	GC11M123057	0.252444	https://www.genecards.org/cgi-bin/carddisp.pl?gene=HSPA8
HSPD1	Heat Shock Protein Family D (Hsp60) Member 1	Protein Coding	P10809	62	GC02M197486	0.252444	https://www.genecards.org/cgi-bin/carddisp.pl?gene=HSPD1
IMPDH2	Inosine Monophosphate Dehydrogenase 2	Protein Coding	P12268	62	GC03M053988	0.252444	https://www.genecards.org/cgi-bin/carddisp.pl?gene=IMPDH2
ITGA3	Integrin Subunit Alpha 3	Protein Coding	P26006	62	GC17P050055	0.252444	https://www.genecards.org/cgi-bin/carddisp.pl?gene=ITGA3
JUP	Junction Plakoglobin	Protein Coding	P14923	62	GC17M041754	0.252444	https://www.genecards.org/cgi-bin/carddisp.pl?gene=JUP
KIF11	Kinesin Family Member 11	Protein Coding	P52732	62	GC10P092574	0.252444	https://www.genecards.org/cgi-bin/carddisp.pl?gene=KIF11
MLH1	MutL Homolog 1	Protein Coding	P40692	62	GC03P036993	0.252444	https://www.genecards.org/cgi-bin/carddisp.pl?gene=MLH1
NCSTN	Nicastrin	Protein Coding	Q92542	62	GC01P160343	0.252444	https://www.genecards.org/cgi-bin/carddisp.pl?gene=NCSTN
NPC1	NPC Intracellular Cholesterol Transporter 1	Protein Coding	O15118	62	GC18M023506	0.252444	https://www.genecards.org/cgi-bin/carddisp.pl?gene=NPC1
PNP	Purine Nucleoside Phosphorylase	Protein Coding	P00491	62	GC14P047738	0.252444	https://www.genecards.org/cgi-bin/carddisp.pl?gene=PNP
RAB7A	RAB7A, Member RAS Oncogene Family	Protein Coding	P51149	62	GC03P140013	0.252444	https://www.genecards.org/cgi-bin/carddisp.pl?gene=RAB7A
RAC1	Rac Family Small GTPase 1	Protein Coding	P63000	62	GC07P013892	0.252444	https://www.genecards.org/cgi-bin/carddisp.pl?gene=RAC1
RDX	Radixin	Protein Coding	P35241	62	GC11M109864	0.252444	https://www.genecards.org/cgi-bin/carddisp.pl?gene=RDX
RHEB	Ras Homolog, MTORC1 Binding	Protein Coding	Q15382	62	GC07M151466	0.252444	https://www.genecards.org/cgi-bin/carddisp.pl?gene=RHEB
SPTAN1	Spectrin Alpha, Non-Erythrocytic 1	Protein Coding	Q13813	62	GC09P128552	0.252444	https://www.genecards.org/cgi-bin/carddisp.pl?gene=SPTAN1
TBK1	TANK Binding Kinase 1	Protein Coding	Q9UHD2	62	GC12P064451	0.252444	https://www.genecards.org/cgi-bin/carddisp.pl?gene=TBK1
TNFAIP3	TNF Alpha Induced Protein 3	Protein Coding	P21580	62	GC06P137866	0.252444	https://www.genecards.org/cgi-bin/carddisp.pl?gene=TNFAIP3
TOP1	DNA Topoisomerase I	Protein Coding	P11387	62	GC20P041028	0.252444	https://www.genecards.org/cgi-bin/carddisp.pl?gene=TOP1
TUBB	Tubulin Beta Class I	Protein Coding	P07437	62	GC06P144741	0.252444	https://www.genecards.org/cgi-bin/carddisp.pl?gene=TUBB
VKORC1	Vitamin K Epoxide Reductase Complex Subunit 1	Protein Coding	Q9BQB6	62	GC16M044983	0.252444	https://www.genecards.org/cgi-bin/carddisp.pl?gene=VKORC1
WNK1	WNK Lysine Deficient Protein Kinase 1	Protein Coding	Q9H4A3	62	GC12P000769	0.252444	https://www.genecards.org/cgi-bin/carddisp.pl?gene=WNK1
ATF6	Activating Transcription Factor 6	Protein Coding	P18850	61	GC01P161766	0.252444	https://www.genecards.org/cgi-bin/carddisp.pl?gene=ATF6
CDK1	Cyclin Dependent Kinase 1	Protein Coding	P06493	61	GC10P060772	0.252444	https://www.genecards.org/cgi-bin/carddisp.pl?gene=CDK1
CSNK2B	Casein Kinase 2 Beta	Protein Coding	P67870	61	GC06P144767	0.252444	https://www.genecards.org/cgi-bin/carddisp.pl?gene=CSNK2B
DNM1L	Dynamin 1 Like	Protein Coding	O00429	61	GC12P032679	0.252444	https://www.genecards.org/cgi-bin/carddisp.pl?gene=DNM1L
ERCC2	ERCC Excision Repair 2, TFIIH Core Complex Helicase Subunit	Protein Coding	P18074	61	GC19M045349	0.252444	https://www.genecards.org/cgi-bin/carddisp.pl?gene=ERCC2
FLNA	Filamin A	Protein Coding	P21333	61	GC0XM154348	0.252444	https://www.genecards.org/cgi-bin/carddisp.pl?gene=FLNA
HPRT1	Hypoxanthine Phosphoribosyltransferase 1	Protein Coding	P00492	61	GC0XP134460	0.252444	https://www.genecards.org/cgi-bin/carddisp.pl?gene=HPRT1
KEAP1	Kelch Like ECH Associated Protein 1	Protein Coding	Q14145	61	GC19M010486	0.252444	https://www.genecards.org/cgi-bin/carddisp.pl?gene=KEAP1
MFN2	Mitofusin 2	Protein Coding	O95140	61	GC01P011980	0.252444	https://www.genecards.org/cgi-bin/carddisp.pl?gene=MFN2
MYH9	Myosin Heavy Chain 9	Protein Coding	P35579	61	GC22M036281	0.252444	https://www.genecards.org/cgi-bin/carddisp.pl?gene=MYH9
PFKM	Phosphofructokinase, Muscle	Protein Coding	P08237	61	GC12P048105	0.252444	https://www.genecards.org/cgi-bin/carddisp.pl?gene=PFKM
PPP1CA	Protein Phosphatase 1 Catalytic Subunit Alpha	Protein Coding	P62136	61	GC11M129106	0.252444	https://www.genecards.org/cgi-bin/carddisp.pl?gene=PPP1CA
RPS19	Ribosomal Protein S19	Protein Coding	P39019	61	GC19P123133	0.252444	https://www.genecards.org/cgi-bin/carddisp.pl?gene=RPS19
SLC2A3	Solute Carrier Family 2 Member 3	Protein Coding	P11169	61	GC12M007919	0.252444	https://www.genecards.org/cgi-bin/carddisp.pl?gene=SLC2A3
TPM1	Tropomyosin 1	Protein Coding	P09493	61	GC15P174366	0.252444	https://www.genecards.org/cgi-bin/carddisp.pl?gene=TPM1
UBA1	Ubiquitin Like Modifier Activating Enzyme 1	Protein Coding	P22314	61	GC0XP047190	0.252444	https://www.genecards.org/cgi-bin/carddisp.pl?gene=UBA1
XPO1	Exportin 1	Protein Coding	O14980	61	GC02M061445	0.252444	https://www.genecards.org/cgi-bin/carddisp.pl?gene=XPO1
YWHAG	Tyrosine 3-Monooxygenase/Tryptophan 5-Monooxygenase Activation Protein Gamma	Protein Coding	P61981	61	GC07M078801	0.252444	https://www.genecards.org/cgi-bin/carddisp.pl?gene=YWHAG
ACLY	ATP Citrate Lyase	Protein Coding	P53396	60	GC17M041866	0.252444	https://www.genecards.org/cgi-bin/carddisp.pl?gene=ACLY
ACTN4	Actinin Alpha 4	Protein Coding	O43707	60	GC19P038647	0.252444	https://www.genecards.org/cgi-bin/carddisp.pl?gene=ACTN4
ADAM9	ADAM Metallopeptidase Domain 9	Protein Coding	Q13443	60	GC08P038996	0.252444	https://www.genecards.org/cgi-bin/carddisp.pl?gene=ADAM9
ALDH7A1	Aldehyde Dehydrogenase 7 Family Member A1	Protein Coding	P49419	60	GC05M126541	0.252444	https://www.genecards.org/cgi-bin/carddisp.pl?gene=ALDH7A1
ALPI	Alkaline Phosphatase, Intestinal	Protein Coding	P09923	60	GC02P232456	0.252444	https://www.genecards.org/cgi-bin/carddisp.pl?gene=ALPI
ANXA2	Annexin A2	Protein Coding	P07355	60	GC15M060347	0.252444	https://www.genecards.org/cgi-bin/carddisp.pl?gene=ANXA2
ARHGDIA	Rho GDP Dissociation Inhibitor Alpha	Protein Coding	P52565	60	GC17M081867	0.252444	https://www.genecards.org/cgi-bin/carddisp.pl?gene=ARHGDIA
ATP6V1B2	ATPase H+ Transporting V1 Subunit B2	Protein Coding	P21281	60	GC08P020197	0.252444	https://www.genecards.org/cgi-bin/carddisp.pl?gene=ATP6V1B2
BUB3	BUB3 Mitotic Checkpoint Protein	Protein Coding	O43684	60	GC10P123154	0.252444	https://www.genecards.org/cgi-bin/carddisp.pl?gene=BUB3
CASP9	Caspase 9	Protein Coding	P55211	60	GC01M015507	0.252444	https://www.genecards.org/cgi-bin/carddisp.pl?gene=CASP9
CCNB1	Cyclin B1	Protein Coding	P14635	60	GC05P069167	0.252444	https://www.genecards.org/cgi-bin/carddisp.pl?gene=CCNB1
CLU	Clusterin	Protein Coding	P10909	60	GC08M027596	0.252444	https://www.genecards.org/cgi-bin/carddisp.pl?gene=CLU
CSNK1D	Casein Kinase 1 Delta	Protein Coding	P48730	60	GC17M082239	0.252444	https://www.genecards.org/cgi-bin/carddisp.pl?gene=CSNK1D
CTSA	Cathepsin A	Protein Coding	P10619	60	GC20P045890	0.252444	https://www.genecards.org/cgi-bin/carddisp.pl?gene=CTSA
CTSC	Cathepsin C	Protein Coding	P53634	60	GC11M129553	0.252444	https://www.genecards.org/cgi-bin/carddisp.pl?gene=CTSC
CTSL	Cathepsin L	Protein Coding	P07711	60	GC09P087725	0.252444	https://www.genecards.org/cgi-bin/carddisp.pl?gene=CTSL
DIAPH1	Diaphanous Related Formin 1	Protein Coding	O60610	60	GC05M141516	0.252444	https://www.genecards.org/cgi-bin/carddisp.pl?gene=DIAPH1
ENG	Endoglin	Protein Coding	P17813	60	GC09M128107	0.252444	https://www.genecards.org/cgi-bin/carddisp.pl?gene=ENG
FLNB	Filamin B	Protein Coding	O75369	60	GC03P058008	0.252444	https://www.genecards.org/cgi-bin/carddisp.pl?gene=FLNB
FYN	FYN Proto-Oncogene, Src Family Tyrosine Kinase	Protein Coding	P06241	60	GC06M111660	0.252444	https://www.genecards.org/cgi-bin/carddisp.pl?gene=FYN
GOT2	Glutamic-Oxaloacetic Transaminase 2	Protein Coding	P00505	60	GC16M058707	0.252444	https://www.genecards.org/cgi-bin/carddisp.pl?gene=GOT2
HADHA	Hydroxyacyl-CoA Dehydrogenase Trifunctional Multienzyme Complex Subunit Alpha	Protein Coding	P40939	60	GC02M026190	0.252444	https://www.genecards.org/cgi-bin/carddisp.pl?gene=HADHA
HEXA	Hexosaminidase Subunit Alpha	Protein Coding	P06865	60	GC15M072340	0.252444	https://www.genecards.org/cgi-bin/carddisp.pl?gene=HEXA
HEXB	Hexosaminidase Subunit Beta	Protein Coding	P07686	60	GC05P074640	0.252444	https://www.genecards.org/cgi-bin/carddisp.pl?gene=HEXB
HNRNPA1	Heterogeneous Nuclear Ribonucleoprotein A1	Protein Coding	P09651	60	GC12P054280	0.252444	https://www.genecards.org/cgi-bin/carddisp.pl?gene=HNRNPA1
HSP90B1	Heat Shock Protein 90 Beta Family Member 1	Protein Coding	P14625	60	GC12P103930	0.252444	https://www.genecards.org/cgi-bin/carddisp.pl?gene=HSP90B1
IGF2R	Insulin Like Growth Factor 2 Receptor	Protein Coding	P11717	60	GC06P159969	0.252444	https://www.genecards.org/cgi-bin/carddisp.pl?gene=IGF2R
ITCH	Itchy E3 Ubiquitin Protein Ligase	Protein Coding	Q96J02	60	GC20P034363	0.252444	https://www.genecards.org/cgi-bin/carddisp.pl?gene=ITCH
ITGA5	Integrin Subunit Alpha 5	Protein Coding	P08648	60	GC12M056062	0.252444	https://www.genecards.org/cgi-bin/carddisp.pl?gene=ITGA5
ITGAV	Integrin Subunit Alpha V	Protein Coding	P06756	60	GC02P186589	0.252444	https://www.genecards.org/cgi-bin/carddisp.pl?gene=ITGAV
L1CAM	L1 Cell Adhesion Molecule	Protein Coding	P32004	60	GC0XM153864	0.252444	https://www.genecards.org/cgi-bin/carddisp.pl?gene=L1CAM
MAPKAPK3	MAPK Activated Protein Kinase 3	Protein Coding	Q16644	60	GC03P050611	0.252444	https://www.genecards.org/cgi-bin/carddisp.pl?gene=MAPKAPK3
MCM2	Minichromosome Maintenance Complex Component 2	Protein Coding	P49736	60	GC03P127598	0.252444	https://www.genecards.org/cgi-bin/carddisp.pl?gene=MCM2
MDH2	Malate Dehydrogenase 2	Protein Coding	P40926	60	GC07P076048	0.252444	https://www.genecards.org/cgi-bin/carddisp.pl?gene=MDH2
MIF	Macrophage Migration Inhibitory Factor	Protein Coding	P14174	60	GC22P023894	0.252444	https://www.genecards.org/cgi-bin/carddisp.pl?gene=MIF
OAT	Ornithine Aminotransferase	Protein Coding	P04181	60	GC10M124397	0.252444	https://www.genecards.org/cgi-bin/carddisp.pl?gene=OAT
PCYT1A	Phosphate Cytidylyltransferase 1A, Choline	Protein Coding	P49585	60	GC03M196214	0.252444	https://www.genecards.org/cgi-bin/carddisp.pl?gene=PCYT1A
PDE3A	Phosphodiesterase 3A	Protein Coding	Q14432	60	GC12P043236	0.252444	https://www.genecards.org/cgi-bin/carddisp.pl?gene=PDE3A
PGD	Phosphogluconate Dehydrogenase	Protein Coding	P52209	60	GC01P010398	0.252444	https://www.genecards.org/cgi-bin/carddisp.pl?gene=PGD
PPP2R1A	Protein Phosphatase 2 Scaffold Subunit Aalpha	Protein Coding	P30153	60	GC19P123559	0.252444	https://www.genecards.org/cgi-bin/carddisp.pl?gene=PPP2R1A
PTPN12	Protein Tyrosine Phosphatase Non-Receptor Type 12	Protein Coding	Q05209	60	GC07P077537	0.252444	https://www.genecards.org/cgi-bin/carddisp.pl?gene=PTPN12
RRM2	Ribonucleotide Reductase Regulatory Subunit M2	Protein Coding	P31350	60	GC02P010300	0.252444	https://www.genecards.org/cgi-bin/carddisp.pl?gene=RRM2
SCARB1	Scavenger Receptor Class B Member 1	Protein Coding	Q8WTV0	60	GC12M124776	0.252444	https://www.genecards.org/cgi-bin/carddisp.pl?gene=SCARB1
SMC3	Structural Maintenance Of Chromosomes 3	Protein Coding	Q9UQE7	60	GC10P110567	0.252444	https://www.genecards.org/cgi-bin/carddisp.pl?gene=SMC3
SORD	Sorbitol Dehydrogenase	Protein Coding	Q00796	60	GC15P045023	0.252444	https://www.genecards.org/cgi-bin/carddisp.pl?gene=SORD
TAP1	Transporter 1, ATP Binding Cassette Subfamily B Member	Protein Coding	Q03518	60	GC06M097176	0.252444	https://www.genecards.org/cgi-bin/carddisp.pl?gene=TAP1
TARDBP	TAR DNA Binding Protein	Protein Coding	Q13148	60	GC01P051196	0.252444	https://www.genecards.org/cgi-bin/carddisp.pl?gene=TARDBP
TPT1	Tumor Protein, Translationally-Controlled 1	Protein Coding	P13693	60	GC13M045333	0.252444	https://www.genecards.org/cgi-bin/carddisp.pl?gene=TPT1
TTN	Titin	Protein Coding	Q8WZ42	60	GC02M178525	0.252444	https://www.genecards.org/cgi-bin/carddisp.pl?gene=TTN
YWHAZ	Tyrosine 3-Monooxygenase/Tryptophan 5-Monooxygenase Activation Protein Zeta	Protein Coding	P63104	60	GC08M100942	0.252444	https://www.genecards.org/cgi-bin/carddisp.pl?gene=YWHAZ
ACTG1	Actin Gamma 1	Protein Coding	P63261	59	GC17M081509	0.252444	https://www.genecards.org/cgi-bin/carddisp.pl?gene=ACTG1
ADAR	Adenosine Deaminase RNA Specific	Protein Coding	P55265	59	GC01M163944	0.252444	https://www.genecards.org/cgi-bin/carddisp.pl?gene=ADAR
ALDH3A2	Aldehyde Dehydrogenase 3 Family Member A2	Protein Coding	P51648	59	GC17P019648	0.252444	https://www.genecards.org/cgi-bin/carddisp.pl?gene=ALDH3A2
AP2M1	Adaptor Related Protein Complex 2 Subunit Mu 1	Protein Coding	Q96CW1	59	GC03P184174	0.252444	https://www.genecards.org/cgi-bin/carddisp.pl?gene=AP2M1
APOB	Apolipoprotein B	Protein Coding	P04114	59	GC02M020956	0.252444	https://www.genecards.org/cgi-bin/carddisp.pl?gene=APOB
APRT	Adenine Phosphoribosyltransferase	Protein Coding	P07741	59	GC16M088810	0.252444	https://www.genecards.org/cgi-bin/carddisp.pl?gene=APRT
ARHGEF1	Rho Guanine Nucleotide Exchange Factor 1	Protein Coding	Q92888	59	GC19P041883	0.252444	https://www.genecards.org/cgi-bin/carddisp.pl?gene=ARHGEF1
ATP5F1A	ATP Synthase F1 Subunit Alpha	Protein Coding	P25705	59	GC18M046081	0.252444	https://www.genecards.org/cgi-bin/carddisp.pl?gene=ATP5F1A
CACNA2D1	Calcium Voltage-Gated Channel Auxiliary Subunit Alpha2delta 1	Protein Coding	P54289	59	GC07M081946	0.252444	https://www.genecards.org/cgi-bin/carddisp.pl?gene=CACNA2D1
CDK7	Cyclin Dependent Kinase 7	Protein Coding	P50613	59	GC05P078530	0.252444	https://www.genecards.org/cgi-bin/carddisp.pl?gene=CDK7
CFL1	Cofilin 1	Protein Coding	P23528	59	GC11M065823	0.252444	https://www.genecards.org/cgi-bin/carddisp.pl?gene=CFL1
COL18A1	Collagen Type XVIII Alpha 1 Chain	Protein Coding	P39060	59	GC21P045405	0.252444	https://www.genecards.org/cgi-bin/carddisp.pl?gene=COL18A1
COL5A1	Collagen Type V Alpha 1 Chain	Protein Coding	P20908	59	GC09P134641	0.252444	https://www.genecards.org/cgi-bin/carddisp.pl?gene=COL5A1
CSTB	Cystatin B	Protein Coding	P04080	59	GC21M043772	0.252444	https://www.genecards.org/cgi-bin/carddisp.pl?gene=CSTB
EIF4A1	Eukaryotic Translation Initiation Factor 4A1	Protein Coding	P60842	59	GC17P007572	0.252444	https://www.genecards.org/cgi-bin/carddisp.pl?gene=EIF4A1
FGF2	Fibroblast Growth Factor 2	Protein Coding	P09038	59	GC04P122826	0.252444	https://www.genecards.org/cgi-bin/carddisp.pl?gene=FGF2
FTL	Ferritin Light Chain	Protein Coding	P02792	59	GC19P048965	0.252444	https://www.genecards.org/cgi-bin/carddisp.pl?gene=FTL
GFPT1	Glutamine--Fructose-6-Phosphate Transaminase 1	Protein Coding	Q06210	59	GC02M069319	0.252444	https://www.genecards.org/cgi-bin/carddisp.pl?gene=GFPT1
GNAI2	G Protein Subunit Alpha I2	Protein Coding	P04899	59	GC03P050226	0.252444	https://www.genecards.org/cgi-bin/carddisp.pl?gene=GNAI2
GRB2	Growth Factor Receptor Bound Protein 2	Protein Coding	P62993	59	GC17M075318	0.252444	https://www.genecards.org/cgi-bin/carddisp.pl?gene=GRB2
HADHB	Hydroxyacyl-CoA Dehydrogenase Trifunctional Multienzyme Complex Subunit Beta	Protein Coding	P55084	59	GC02P026243	0.252444	https://www.genecards.org/cgi-bin/carddisp.pl?gene=HADHB
HCFC1	Host Cell Factor C1	Protein Coding	P51610	59	GC0XM153947	0.252444	https://www.genecards.org/cgi-bin/carddisp.pl?gene=HCFC1
HLA-A	Major Histocompatibility Complex, Class I, A	Protein Coding	P04439	59	GC06P144720	0.252444	https://www.genecards.org/cgi-bin/carddisp.pl?gene=HLA-A
HMGA1	High Mobility Group AT-Hook 1	Protein Coding	P17096	59	GC06P144874	0.252444	https://www.genecards.org/cgi-bin/carddisp.pl?gene=HMGA1
HYOU1	Hypoxia Up-Regulated 1	Protein Coding	Q9Y4L1	59	GC11M130179	0.252444	https://www.genecards.org/cgi-bin/carddisp.pl?gene=HYOU1
ISG15	ISG15 Ubiquitin Like Modifier	Protein Coding	P05161	59	GC01P001001	0.252444	https://www.genecards.org/cgi-bin/carddisp.pl?gene=ISG15
LBR	Lamin B Receptor	Protein Coding	Q14739	59	GC01M225401	0.252444	https://www.genecards.org/cgi-bin/carddisp.pl?gene=LBR
LOXL2	Lysyl Oxidase Like 2	Protein Coding	Q9Y4K0	59	GC08M023296	0.252444	https://www.genecards.org/cgi-bin/carddisp.pl?gene=LOXL2
MARS1	Methionyl-TRNA Synthetase 1	Protein Coding	P56192	59	GC12P062071	0.252444	https://www.genecards.org/cgi-bin/carddisp.pl?gene=MARS1
MAT2A	Methionine Adenosyltransferase 2A	Protein Coding	P31153	59	GC02P086687	0.252444	https://www.genecards.org/cgi-bin/carddisp.pl?gene=MAT2A
MYH10	Myosin Heavy Chain 10	Protein Coding	P35580	59	GC17M008474	0.252444	https://www.genecards.org/cgi-bin/carddisp.pl?gene=MYH10
PAFAH1B1	Platelet Activating Factor Acetylhydrolase 1b Regulatory Subunit 1	Protein Coding	P43034	59	GC17P002593	0.252444	https://www.genecards.org/cgi-bin/carddisp.pl?gene=PAFAH1B1
PFN1	Profilin 1	Protein Coding	P07737	59	GC17M004945	0.252444	https://www.genecards.org/cgi-bin/carddisp.pl?gene=PFN1
PLOD3	Procollagen-Lysine,2-Oxoglutarate 5-Dioxygenase 3	Protein Coding	O60568	59	GC07M101205	0.252444	https://www.genecards.org/cgi-bin/carddisp.pl?gene=PLOD3
PNPO	Pyridoxamine 5'-Phosphate Oxidase	Protein Coding	Q9NVS9	59	GC17P047941	0.252444	https://www.genecards.org/cgi-bin/carddisp.pl?gene=PNPO
PPP1CB	Protein Phosphatase 1 Catalytic Subunit Beta	Protein Coding	P62140	59	GC02P028884	0.252444	https://www.genecards.org/cgi-bin/carddisp.pl?gene=PPP1CB
PPP2R5D	Protein Phosphatase 2 Regulatory Subunit B'Delta	Protein Coding	Q14738	59	GC06P144964	0.252444	https://www.genecards.org/cgi-bin/carddisp.pl?gene=PPP2R5D
PPT1	Palmitoyl-Protein Thioesterase 1	Protein Coding	P50897	59	GC01M040213	0.252444	https://www.genecards.org/cgi-bin/carddisp.pl?gene=PPT1
PRCP	Prolylcarboxypeptidase	Protein Coding	P42785	59	GC11M129474	0.252444	https://www.genecards.org/cgi-bin/carddisp.pl?gene=PRCP
PRKCI	Protein Kinase C Iota	Protein Coding	P41743	59	GC03P170222	0.252444	https://www.genecards.org/cgi-bin/carddisp.pl?gene=PRKCI
RELB	RELB Proto-Oncogene, NF-KB Subunit	Protein Coding	Q01201	59	GC19P123248	0.252444	https://www.genecards.org/cgi-bin/carddisp.pl?gene=RELB
RPA1	Replication Protein A1	Protein Coding	P27694	59	GC17P001829	0.252444	https://www.genecards.org/cgi-bin/carddisp.pl?gene=RPA1
RPSA	Ribosomal Protein SA	Protein Coding	P08865	59	GC03P039406	0.252444	https://www.genecards.org/cgi-bin/carddisp.pl?gene=RPSA
SERPINH1	Serpin Family H Member 1	Protein Coding	P50454	59	GC11P075562	0.252444	https://www.genecards.org/cgi-bin/carddisp.pl?gene=SERPINH1
SIGMAR1	Sigma Non-Opioid Intracellular Receptor 1	Protein Coding	Q99720	59	GC09M034634	0.252444	https://www.genecards.org/cgi-bin/carddisp.pl?gene=SIGMAR1
SMARCB1	SWI/SNF Related, Matrix Associated, Actin Dependent Regulator Of Chromatin, Subfamily B, Member 1	Protein Coding	Q12824	59	GC22P023786	0.252444	https://www.genecards.org/cgi-bin/carddisp.pl?gene=SMARCB1
STT3A	STT3 Oligosaccharyltransferase Complex Catalytic Subunit A	Protein Coding	P46977	59	GC11P125592	0.252444	https://www.genecards.org/cgi-bin/carddisp.pl?gene=STT3A
SUMO1	Small Ubiquitin Like Modifier 1	Protein Coding	P63165	59	GC02M202206	0.252444	https://www.genecards.org/cgi-bin/carddisp.pl?gene=SUMO1
TOR1A	Torsin Family 1 Member A	Protein Coding	O14656	59	GC09M129812	0.252444	https://www.genecards.org/cgi-bin/carddisp.pl?gene=TOR1A
TRAF3	TNF Receptor Associated Factor 3	Protein Coding	Q13114	59	GC14P116951	0.252444	https://www.genecards.org/cgi-bin/carddisp.pl?gene=TRAF3
TTK	TTK Protein Kinase	Protein Coding	P33981	59	GC06P080003	0.252444	https://www.genecards.org/cgi-bin/carddisp.pl?gene=TTK
TXN	Thioredoxin	Protein Coding	P10599	59	GC09M110243	0.252444	https://www.genecards.org/cgi-bin/carddisp.pl?gene=TXN
WARS1	Tryptophanyl-TRNA Synthetase 1	Protein Coding	P23381	59	GC14M120962	0.252444	https://www.genecards.org/cgi-bin/carddisp.pl?gene=WARS1
YWHAB	Tyrosine 3-Monooxygenase/Tryptophan 5-Monooxygenase Activation Protein Beta	Protein Coding	P31946	59	GC20P044885	0.252444	https://www.genecards.org/cgi-bin/carddisp.pl?gene=YWHAB
AFG3L2	AFG3 Like Matrix AAA Peptidase Subunit 2	Protein Coding	Q9Y4W6	58	GC18M012328	0.252444	https://www.genecards.org/cgi-bin/carddisp.pl?gene=AFG3L2
ALDH18A1	Aldehyde Dehydrogenase 18 Family Member A1	Protein Coding	P54886	58	GC10M095605	0.252444	https://www.genecards.org/cgi-bin/carddisp.pl?gene=ALDH18A1
ALG1	ALG1 Chitobiosyldiphosphodolichol Beta-Mannosyltransferase	Protein Coding	Q9BT22	58	GC16P005033	0.252444	https://www.genecards.org/cgi-bin/carddisp.pl?gene=ALG1
ANTXR1	ANTXR Cell Adhesion Molecule 1	Protein Coding	Q9H6X2	58	GC02P068977	0.252444	https://www.genecards.org/cgi-bin/carddisp.pl?gene=ANTXR1
APEX1	Apurinic/Apyrimidinic Endodeoxyribonuclease 1	Protein Coding	P27695	58	GC14P020455	0.252444	https://www.genecards.org/cgi-bin/carddisp.pl?gene=APEX1
ARF1	ADP Ribosylation Factor 1	Protein Coding	P84077	58	GC01P228082	0.252444	https://www.genecards.org/cgi-bin/carddisp.pl?gene=ARF1
ATP6AP2	ATPase H+ Transporting Accessory Protein 2	Protein Coding	O75787	58	GC0XP040634	0.252444	https://www.genecards.org/cgi-bin/carddisp.pl?gene=ATP6AP2
ATP6V1A	ATPase H+ Transporting V1 Subunit A	Protein Coding	P38606	58	GC03P113786	0.252444	https://www.genecards.org/cgi-bin/carddisp.pl?gene=ATP6V1A
ATP6V1E1	ATPase H+ Transporting V1 Subunit E1	Protein Coding	P36543	58	GC22M017592	0.252444	https://www.genecards.org/cgi-bin/carddisp.pl?gene=ATP6V1E1
CANX	Calnexin	Protein Coding	P27824	58	GC05P179678	0.252444	https://www.genecards.org/cgi-bin/carddisp.pl?gene=CANX
CKB	Creatine Kinase B	Protein Coding	P12277	58	GC14M103519	0.252444	https://www.genecards.org/cgi-bin/carddisp.pl?gene=CKB
CLTC	Clathrin Heavy Chain	Protein Coding	Q00610	58	GC17P059619	0.252444	https://www.genecards.org/cgi-bin/carddisp.pl?gene=CLTC
CTPS1	CTP Synthase 1	Protein Coding	P17812	58	GC01P040979	0.252444	https://www.genecards.org/cgi-bin/carddisp.pl?gene=CTPS1
DDOST	Dolichyl-Diphosphooligosaccharide--Protein Glycosyltransferase Non-Catalytic Subunit	Protein Coding	P39656	58	GC01M020651	0.252444	https://www.genecards.org/cgi-bin/carddisp.pl?gene=DDOST
DDX5	DEAD-Box Helicase 5	Protein Coding	P17844	58	GC17M064498	0.252444	https://www.genecards.org/cgi-bin/carddisp.pl?gene=DDX5
DPYSL2	Dihydropyrimidinase Like 2	Protein Coding	Q16555	58	GC08P026514	0.252444	https://www.genecards.org/cgi-bin/carddisp.pl?gene=DPYSL2
DSG2	Desmoglein 2	Protein Coding	Q14126	58	GC18P031498	0.252444	https://www.genecards.org/cgi-bin/carddisp.pl?gene=DSG2
EHMT1	Euchromatic Histone Lysine Methyltransferase 1	Protein Coding	Q9H9B1	58	GC09P137618	0.252444	https://www.genecards.org/cgi-bin/carddisp.pl?gene=EHMT1
EIF2S3	Eukaryotic Translation Initiation Factor 2 Subunit Gamma	Protein Coding	P41091	58	GC0XP024054	0.252444	https://www.genecards.org/cgi-bin/carddisp.pl?gene=EIF2S3
ERAP1	Endoplasmic Reticulum Aminopeptidase 1	Protein Coding	Q9NZ08	58	GC05M096760	0.252444	https://www.genecards.org/cgi-bin/carddisp.pl?gene=ERAP1
FHL2	Four And A Half LIM Domains 2	Protein Coding	Q14192	58	GC02M105357	0.252444	https://www.genecards.org/cgi-bin/carddisp.pl?gene=FHL2
FUS	FUS RNA Binding Protein	Protein Coding	P35637	58	GC16P031180	0.252444	https://www.genecards.org/cgi-bin/carddisp.pl?gene=FUS
GANAB	Glucosidase II Alpha Subunit	Protein Coding	Q14697	58	GC11M128851	0.252444	https://www.genecards.org/cgi-bin/carddisp.pl?gene=GANAB
GARS1	Glycyl-TRNA Synthetase 1	Protein Coding	P41250	58	GC07P030580	0.252444	https://www.genecards.org/cgi-bin/carddisp.pl?gene=GARS1
GATM	Glycine Amidinotransferase	Protein Coding	P50440	58	GC15M045361	0.252444	https://www.genecards.org/cgi-bin/carddisp.pl?gene=GATM
GCDH	Glutaryl-CoA Dehydrogenase	Protein Coding	Q92947	58	GC19P012891	0.252444	https://www.genecards.org/cgi-bin/carddisp.pl?gene=GCDH
GLO1	Glyoxalase I	Protein Coding	Q04760	58	GC06M097273	0.252444	https://www.genecards.org/cgi-bin/carddisp.pl?gene=GLO1
GNA13	G Protein Subunit Alpha 13	Protein Coding	Q14344	58	GC17M065009	0.252444	https://www.genecards.org/cgi-bin/carddisp.pl?gene=GNA13
GNAI3	G Protein Subunit Alpha I3	Protein Coding	P08754	58	GC01P109548	0.252444	https://www.genecards.org/cgi-bin/carddisp.pl?gene=GNAI3
GNS	Glucosamine (N-Acetyl)-6-Sulfatase	Protein Coding	P15586	58	GC12M064713	0.252444	https://www.genecards.org/cgi-bin/carddisp.pl?gene=GNS
GSTM3	Glutathione S-Transferase Mu 3	Protein Coding	P21266	58	GC01M109733	0.252444	https://www.genecards.org/cgi-bin/carddisp.pl?gene=GSTM3
HLA-C	Major Histocompatibility Complex, Class I, C	Protein Coding	P10321	58	GC06M097058	0.252444	https://www.genecards.org/cgi-bin/carddisp.pl?gene=HLA-C
IARS1	Isoleucyl-TRNA Synthetase 1	Protein Coding	P41252	58	GC09M111283	0.252444	https://www.genecards.org/cgi-bin/carddisp.pl?gene=IARS1
KDM3B	Lysine Demethylase 3B	Protein Coding	Q7LBC6	58	GC05P138352	0.252444	https://www.genecards.org/cgi-bin/carddisp.pl?gene=KDM3B
KPNA2	Karyopherin Subunit Alpha 2	Protein Coding	P52292	58	GC17P068035	0.252444	https://www.genecards.org/cgi-bin/carddisp.pl?gene=KPNA2
LAMP2	Lysosomal Associated Membrane Protein 2	Protein Coding	P13473	58	GC0XM120426	0.252444	https://www.genecards.org/cgi-bin/carddisp.pl?gene=LAMP2
LMAN1	Lectin, Mannose Binding 1	Protein Coding	P49257	58	GC18M059327	0.252444	https://www.genecards.org/cgi-bin/carddisp.pl?gene=LMAN1
LNPEP	Leucyl And Cystinyl Aminopeptidase	Protein Coding	Q9UIQ6	58	GC05P096935	0.252444	https://www.genecards.org/cgi-bin/carddisp.pl?gene=LNPEP
MTHFD1	Methylenetetrahydrofolate Dehydrogenase, Cyclohydrolase And Formyltetrahydrofolate Synthetase 1	Protein Coding	P11586	58	GC14P064388	0.252444	https://www.genecards.org/cgi-bin/carddisp.pl?gene=MTHFD1
NAA10	N-Alpha-Acetyltransferase 10, NatA Catalytic Subunit	Protein Coding	P41227	58	GC0XM153929	0.252444	https://www.genecards.org/cgi-bin/carddisp.pl?gene=NAA10
NDUFS1	NADH:Ubiquinone Oxidoreductase Core Subunit S1	Protein Coding	P28331	58	GC02M206114	0.252444	https://www.genecards.org/cgi-bin/carddisp.pl?gene=NDUFS1
NDUFS7	NADH:Ubiquinone Oxidoreductase Core Subunit S7	Protein Coding	O75251	58	GC19P121862	0.252444	https://www.genecards.org/cgi-bin/carddisp.pl?gene=NDUFS7
NDUFV1	NADH:Ubiquinone Oxidoreductase Core Subunit V1	Protein Coding	P49821	58	GC11P094816	0.252444	https://www.genecards.org/cgi-bin/carddisp.pl?gene=NDUFV1
NEDD4L	NEDD4 Like E3 Ubiquitin Protein Ligase	Protein Coding	Q96PU5	58	GC18P058044	0.252444	https://www.genecards.org/cgi-bin/carddisp.pl?gene=NEDD4L
NSDHL	NAD(P) Dependent Steroid Dehydrogenase-Like	Protein Coding	Q15738	58	GC0XP152830	0.252444	https://www.genecards.org/cgi-bin/carddisp.pl?gene=NSDHL
NT5C2	5'-Nucleotidase, Cytosolic II	Protein Coding	P49902	58	GC10M103088	0.252444	https://www.genecards.org/cgi-bin/carddisp.pl?gene=NT5C2
NUMA1	Nuclear Mitotic Apparatus Protein 1	Protein Coding	Q14980	58	GC11M072002	0.252444	https://www.genecards.org/cgi-bin/carddisp.pl?gene=NUMA1
P4HA2	Prolyl 4-Hydroxylase Subunit Alpha 2	Protein Coding	O15460	58	GC05M132193	0.252444	https://www.genecards.org/cgi-bin/carddisp.pl?gene=P4HA2
PLCB4	Phospholipase C Beta 4	Protein Coding	Q15147	58	GC20P009067	0.252444	https://www.genecards.org/cgi-bin/carddisp.pl?gene=PLCB4
PLOD1	Procollagen-Lysine,2-Oxoglutarate 5-Dioxygenase 1	Protein Coding	Q02809	58	GC01P011934	0.252444	https://www.genecards.org/cgi-bin/carddisp.pl?gene=PLOD1
PLOD2	Procollagen-Lysine,2-Oxoglutarate 5-Dioxygenase 2	Protein Coding	O00469	58	GC03M146035	0.252444	https://www.genecards.org/cgi-bin/carddisp.pl?gene=PLOD2
POFUT1	Protein O-Fucosyltransferase 1	Protein Coding	Q9H488	58	GC20P032207	0.252444	https://www.genecards.org/cgi-bin/carddisp.pl?gene=POFUT1
PPIA	Peptidylprolyl Isomerase A	Protein Coding	P62937	58	GC07P044827	0.252444	https://www.genecards.org/cgi-bin/carddisp.pl?gene=PPIA
PPP1CC	Protein Phosphatase 1 Catalytic Subunit Gamma	Protein Coding	P36873	58	GC12M110720	0.252444	https://www.genecards.org/cgi-bin/carddisp.pl?gene=PPP1CC
PPP1R12A	Protein Phosphatase 1 Regulatory Subunit 12A	Protein Coding	O14974	58	GC12M079773	0.252444	https://www.genecards.org/cgi-bin/carddisp.pl?gene=PPP1R12A
PSMB4	Proteasome 20S Subunit Beta 4	Protein Coding	P28070	58	GC01P151399	0.252444	https://www.genecards.org/cgi-bin/carddisp.pl?gene=PSMB4
PVR	PVR Cell Adhesion Molecule	Protein Coding	P15151	58	GC19P123232	0.252444	https://www.genecards.org/cgi-bin/carddisp.pl?gene=PVR
RACGAP1	Rac GTPase Activating Protein 1	Protein Coding	Q9H0H5	58	GC12M051491	0.252444	https://www.genecards.org/cgi-bin/carddisp.pl?gene=RACGAP1
RFC1	Replication Factor C Subunit 1	Protein Coding	P35251	58	GC04M039291	0.252444	https://www.genecards.org/cgi-bin/carddisp.pl?gene=RFC1
ROBO1	Roundabout Guidance Receptor 1	Protein Coding	Q9Y6N7	58	GC03M078597	0.252444	https://www.genecards.org/cgi-bin/carddisp.pl?gene=ROBO1
ROCK2	Rho Associated Coiled-Coil Containing Protein Kinase 2	Protein Coding	O75116	58	GC02M011507	0.252444	https://www.genecards.org/cgi-bin/carddisp.pl?gene=ROCK2
SCARB2	Scavenger Receptor Class B Member 2	Protein Coding	Q14108	58	GC04M076158	0.252444	https://www.genecards.org/cgi-bin/carddisp.pl?gene=SCARB2
SPTLC1	Serine Palmitoyltransferase Long Chain Base Subunit 1	Protein Coding	O15269	58	GC09M111277	0.252444	https://www.genecards.org/cgi-bin/carddisp.pl?gene=SPTLC1
TJP1	Tight Junction Protein 1	Protein Coding	Q07157	58	GC15M029699	0.252444	https://www.genecards.org/cgi-bin/carddisp.pl?gene=TJP1
TNIK	TRAF2 And NCK Interacting Kinase	Protein Coding	Q9UKE5	58	GC03M171090	0.252444	https://www.genecards.org/cgi-bin/carddisp.pl?gene=TNIK
TPM2	Tropomyosin 2	Protein Coding	P07951	58	GC09M035672	0.252444	https://www.genecards.org/cgi-bin/carddisp.pl?gene=TPM2
TPP1	Tripeptidyl Peptidase 1	Protein Coding	O14773	58	GC11M012790	0.252444	https://www.genecards.org/cgi-bin/carddisp.pl?gene=TPP1
TRAF2	TNF Receptor Associated Factor 2	Protein Coding	Q12933	58	GC09P136881	0.252444	https://www.genecards.org/cgi-bin/carddisp.pl?gene=TRAF2
TRRAP	Transformation/Transcription Domain Associated Protein	Protein Coding	Q9Y4A5	58	GC07P098877	0.252444	https://www.genecards.org/cgi-bin/carddisp.pl?gene=TRRAP
TSPO	Translocator Protein	Protein Coding	B1AH88	58	GC22P043151	0.252444	https://www.genecards.org/cgi-bin/carddisp.pl?gene=TSPO
ULK1	Unc-51 Like Autophagy Activating Kinase 1	Protein Coding	O75385	58	GC12P131894	0.252444	https://www.genecards.org/cgi-bin/carddisp.pl?gene=ULK1
UQCRC2	Ubiquinol-Cytochrome C Reductase Core Protein 2	Protein Coding	P22695	58	GC16P096351	0.252444	https://www.genecards.org/cgi-bin/carddisp.pl?gene=UQCRC2
XRCC6	X-Ray Repair Cross Complementing 6	Protein Coding	P12956	58	GC22P076175	0.252444	https://www.genecards.org/cgi-bin/carddisp.pl?gene=XRCC6
ABCB7	ATP Binding Cassette Subfamily B Member 7	Protein Coding	O75027	57	GC0XM075053	0.252444	https://www.genecards.org/cgi-bin/carddisp.pl?gene=ABCB7
ACAD9	Acyl-CoA Dehydrogenase Family Member 9	Protein Coding	Q9H845	57	GC03P140018	0.252444	https://www.genecards.org/cgi-bin/carddisp.pl?gene=ACAD9
ATP6AP1	ATPase H+ Transporting Accessory Protein 1	Protein Coding	Q15904	57	GC0XP154428	0.252444	https://www.genecards.org/cgi-bin/carddisp.pl?gene=ATP6AP1
CKM	Creatine Kinase, M-Type	Protein Coding	P06732	57	GC19M045306	0.252444	https://www.genecards.org/cgi-bin/carddisp.pl?gene=CKM
CSNK2A2	Casein Kinase 2 Alpha 2	Protein Coding	P19784	57	GC16M058157	0.252444	https://www.genecards.org/cgi-bin/carddisp.pl?gene=CSNK2A2
CYC1	Cytochrome C1	Protein Coding	P08574	57	GC08P144095	0.252444	https://www.genecards.org/cgi-bin/carddisp.pl?gene=CYC1
EIF4A2	Eukaryotic Translation Initiation Factor 4A2	Protein Coding	Q14240	57	GC03P186783	0.252444	https://www.genecards.org/cgi-bin/carddisp.pl?gene=EIF4A2
EIF4A3	Eukaryotic Translation Initiation Factor 4A3	Protein Coding	P38919	57	GC17M086378	0.252444	https://www.genecards.org/cgi-bin/carddisp.pl?gene=EIF4A3
EXT2	Exostosin Glycosyltransferase 2	Protein Coding	Q93063	57	GC11P044095	0.252444	https://www.genecards.org/cgi-bin/carddisp.pl?gene=EXT2
HARS1	Histidyl-TRNA Synthetase 1	Protein Coding	P12081	57	GC05M140673	0.252444	https://www.genecards.org/cgi-bin/carddisp.pl?gene=HARS1
HELLS	Helicase, Lymphoid Specific	Protein Coding	Q9NRZ9	57	GC10P112737	0.252444	https://www.genecards.org/cgi-bin/carddisp.pl?gene=HELLS
LAMP1	Lysosomal Associated Membrane Protein 1	Protein Coding	P11279	57	GC13P113297	0.252444	https://www.genecards.org/cgi-bin/carddisp.pl?gene=LAMP1
LARS1	Leucyl-TRNA Synthetase 1	Protein Coding	Q9P2J5	57	GC05M146114	0.252444	https://www.genecards.org/cgi-bin/carddisp.pl?gene=LARS1
LARS2	Leucyl-TRNA Synthetase 2, Mitochondrial	Protein Coding	Q15031	57	GC03P059697	0.252444	https://www.genecards.org/cgi-bin/carddisp.pl?gene=LARS2
NDUFS8	NADH:Ubiquinone Oxidoreductase Core Subunit S8	Protein Coding	O00217	57	GC11P068030	0.252444	https://www.genecards.org/cgi-bin/carddisp.pl?gene=NDUFS8
NPR3	Natriuretic Peptide Receptor 3	Protein Coding	P17342	57	GC05P032689	0.252444	https://www.genecards.org/cgi-bin/carddisp.pl?gene=NPR3
NUP155	Nucleoporin 155	Protein Coding	O75694	57	GC05M037288	0.252444	https://www.genecards.org/cgi-bin/carddisp.pl?gene=NUP155
PARN	Poly(A)-Specific Ribonuclease	Protein Coding	O95453	57	GC16M014435	0.252444	https://www.genecards.org/cgi-bin/carddisp.pl?gene=PARN
PDIA3	Protein Disulfide Isomerase Family A Member 3	Protein Coding	P30101	57	GC15P043746	0.252444	https://www.genecards.org/cgi-bin/carddisp.pl?gene=PDIA3
PDXK	Pyridoxal Kinase	Protein Coding	O00764	57	GC21P043719	0.252444	https://www.genecards.org/cgi-bin/carddisp.pl?gene=PDXK
PXDN	Peroxidasin	Protein Coding	Q92626	57	GC02M001635	0.252444	https://www.genecards.org/cgi-bin/carddisp.pl?gene=PXDN
RAP1A	RAP1A, Member Of RAS Oncogene Family	Protein Coding	P62834	57	GC01P111542	0.252444	https://www.genecards.org/cgi-bin/carddisp.pl?gene=RAP1A
RARS1	Arginyl-TRNA Synthetase 1	Protein Coding	P54136	57	GC05P168487	0.252444	https://www.genecards.org/cgi-bin/carddisp.pl?gene=RARS1
RB1CC1	RB1 Inducible Coiled-Coil 1	Protein Coding	Q8TDY2	57	GC08M052622	0.252444	https://www.genecards.org/cgi-bin/carddisp.pl?gene=RB1CC1
RTN4	Reticulon 4	Protein Coding	Q9NQC3	57	GC02M054934	0.252444	https://www.genecards.org/cgi-bin/carddisp.pl?gene=RTN4
SEC24C	SEC24 Homolog C, COPII Coat Complex Component	Protein Coding	P53992	57	GC10P073744	0.252444	https://www.genecards.org/cgi-bin/carddisp.pl?gene=SEC24C
SF3B1	Splicing Factor 3b Subunit 1	Protein Coding	O75533	57	GC02M197453	0.252444	https://www.genecards.org/cgi-bin/carddisp.pl?gene=SF3B1
SLC1A5	Solute Carrier Family 1 Member 5	Protein Coding	Q15758	57	GC19M097092	0.252444	https://www.genecards.org/cgi-bin/carddisp.pl?gene=SLC1A5
SLC25A3	Solute Carrier Family 25 Member 3	Protein Coding	Q00325	57	GC12P098593	0.252444	https://www.genecards.org/cgi-bin/carddisp.pl?gene=SLC25A3
SMARCC2	SWI/SNF Related, Matrix Associated, Actin Dependent Regulator Of Chromatin Subfamily C Member 2	Protein Coding	Q8TAQ2	57	GC12M059557	0.252444	https://www.genecards.org/cgi-bin/carddisp.pl?gene=SMARCC2
TRIO	Trio Rho Guanine Nucleotide Exchange Factor	Protein Coding	O75962	57	GC05P014143	0.252444	https://www.genecards.org/cgi-bin/carddisp.pl?gene=TRIO
TSG101	Tumor Susceptibility 101	Protein Coding	Q99816	57	GC11M018468	0.252444	https://www.genecards.org/cgi-bin/carddisp.pl?gene=TSG101
VAPB	VAMP Associated Protein B And C	Protein Coding	O95292	57	GC20P058389	0.252444	https://www.genecards.org/cgi-bin/carddisp.pl?gene=VAPB
XRCC5	X-Ray Repair Cross Complementing 5	Protein Coding	P13010	57	GC02P216107	0.252444	https://www.genecards.org/cgi-bin/carddisp.pl?gene=XRCC5
AARS1	Alanyl-TRNA Synthetase 1	Protein Coding	P49588	56	GC16M073536	0.252444	https://www.genecards.org/cgi-bin/carddisp.pl?gene=AARS1
ADAM15	ADAM Metallopeptidase Domain 15	Protein Coding	Q13444	56	GC01P155050	0.252444	https://www.genecards.org/cgi-bin/carddisp.pl?gene=ADAM15
AGPS	Alkylglycerone Phosphate Synthase	Protein Coding	O00116	56	GC02P177392	0.252444	https://www.genecards.org/cgi-bin/carddisp.pl?gene=AGPS
AKAP13	A-Kinase Anchoring Protein 13	Protein Coding	Q12802	56	GC15P167167	0.252444	https://www.genecards.org/cgi-bin/carddisp.pl?gene=AKAP13
ALPP	Alkaline Phosphatase, Placental	Protein Coding	P05187	56	GC02P232378	0.252444	https://www.genecards.org/cgi-bin/carddisp.pl?gene=ALPP
ATP5PO	ATP Synthase Peripheral Stalk Subunit OSCP	Protein Coding	P48047	56	GC21M033904	0.252444	https://www.genecards.org/cgi-bin/carddisp.pl?gene=ATP5PO
BLVRA	Biliverdin Reductase A	Protein Coding	P53004	56	GC07P043758	0.252444	https://www.genecards.org/cgi-bin/carddisp.pl?gene=BLVRA
CALM2	Calmodulin 2	Protein Coding	P0DP24	56	GC02M047160	0.252444	https://www.genecards.org/cgi-bin/carddisp.pl?gene=CALM2
CCT5	Chaperonin Containing TCP1 Subunit 5	Protein Coding	P48643	56	GC05P010249	0.252444	https://www.genecards.org/cgi-bin/carddisp.pl?gene=CCT5
CD63	CD63 Molecule	Protein Coding	P08962	56	GC12M059504	0.252444	https://www.genecards.org/cgi-bin/carddisp.pl?gene=CD63
CDC37	Cell Division Cycle 37, HSP90 Cochaperone	Protein Coding	Q16543	56	GC19M010391	0.252444	https://www.genecards.org/cgi-bin/carddisp.pl?gene=CDC37
CNP	2',3'-Cyclic Nucleotide 3' Phosphodiesterase	Protein Coding	P09543	56	GC17P041966	0.252444	https://www.genecards.org/cgi-bin/carddisp.pl?gene=CNP
CNTNAP1	Contactin Associated Protein 1	Protein Coding	P78357	56	GC17P042682	0.252444	https://www.genecards.org/cgi-bin/carddisp.pl?gene=CNTNAP1
COQ6	Coenzyme Q6, Monooxygenase	Protein Coding	Q9Y2Z9	56	GC14P073949	0.252444	https://www.genecards.org/cgi-bin/carddisp.pl?gene=COQ6
COX6B1	Cytochrome C Oxidase Subunit 6B1	Protein Coding	P14854	56	GC19P122929	0.252444	https://www.genecards.org/cgi-bin/carddisp.pl?gene=COX6B1
CSTA	Cystatin A	Protein Coding	P01040	56	GC03P122325	0.252444	https://www.genecards.org/cgi-bin/carddisp.pl?gene=CSTA
CUL2	Cullin 2	Protein Coding	Q13617	56	GC10M036134	0.252444	https://www.genecards.org/cgi-bin/carddisp.pl?gene=CUL2
DHX9	DExH-Box Helicase 9	Protein Coding	Q08211	56	GC01P182839	0.252444	https://www.genecards.org/cgi-bin/carddisp.pl?gene=DHX9
EBP	EBP Cholestenol Delta-Isomerase	Protein Coding	Q15125	56	GC0XP048521	0.252444	https://www.genecards.org/cgi-bin/carddisp.pl?gene=EBP
EFEMP1	EGF Containing Fibulin Extracellular Matrix Protein 1	Protein Coding	Q12805	56	GC02M055865	0.252444	https://www.genecards.org/cgi-bin/carddisp.pl?gene=EFEMP1
ERLIN2	ER Lipid Raft Associated 2	Protein Coding	O94905	56	GC08P037736	0.252444	https://www.genecards.org/cgi-bin/carddisp.pl?gene=ERLIN2
GAK	Cyclin G Associated Kinase	Protein Coding	O14976	56	GC04M000849	0.252444	https://www.genecards.org/cgi-bin/carddisp.pl?gene=GAK
GALNT2	Polypeptide N-Acetylgalactosaminyltransferase 2	Protein Coding	Q10471	56	GC01P230057	0.252444	https://www.genecards.org/cgi-bin/carddisp.pl?gene=GALNT2
GBE1	1,4-Alpha-Glucan Branching Enzyme 1	Protein Coding	Q04446	56	GC03M081489	0.252444	https://www.genecards.org/cgi-bin/carddisp.pl?gene=GBE1
GPC1	Glypican 1	Protein Coding	P35052	56	GC02P240435	0.252444	https://www.genecards.org/cgi-bin/carddisp.pl?gene=GPC1
H1-4	H1.4 Linker Histone, Cluster Member	Protein Coding	P10412	56	GC06P146936	0.252444	https://www.genecards.org/cgi-bin/carddisp.pl?gene=H1-4
HGS	Hepatocyte Growth Factor-Regulated Tyrosine Kinase Substrate	Protein Coding	O14964	56	GC17P081683	0.252444	https://www.genecards.org/cgi-bin/carddisp.pl?gene=HGS
HNRNPU	Heterogeneous Nuclear Ribonucleoprotein U	Protein Coding	Q00839	56	GC01M244844	0.252444	https://www.genecards.org/cgi-bin/carddisp.pl?gene=HNRNPU
HSPA4	Heat Shock Protein Family A (Hsp70) Member 4	Protein Coding	P34932	56	GC05P133062	0.252444	https://www.genecards.org/cgi-bin/carddisp.pl?gene=HSPA4
KIF23	Kinesin Family Member 23	Protein Coding	Q02241	56	GC15P069414	0.252444	https://www.genecards.org/cgi-bin/carddisp.pl?gene=KIF23
KPNB1	Karyopherin Subunit Beta 1	Protein Coding	Q14974	56	GC17P047649	0.252444	https://www.genecards.org/cgi-bin/carddisp.pl?gene=KPNB1
LAMA5	Laminin Subunit Alpha 5	Protein Coding	O15230	56	GC20M062307	0.252444	https://www.genecards.org/cgi-bin/carddisp.pl?gene=LAMA5
LAMC1	Laminin Subunit Gamma 1	Protein Coding	P11047	56	GC01P183023	0.252444	https://www.genecards.org/cgi-bin/carddisp.pl?gene=LAMC1
LGALS1	Galectin 1	Protein Coding	P09382	56	GC22P037675	0.252444	https://www.genecards.org/cgi-bin/carddisp.pl?gene=LGALS1
LRPAP1	LDL Receptor Related Protein Associated Protein 1	Protein Coding	P30533	56	GC04M005328	0.252444	https://www.genecards.org/cgi-bin/carddisp.pl?gene=LRPAP1
MAN2B1	Mannosidase Alpha Class 2B Member 1	Protein Coding	O00754	56	GC19M096268	0.252444	https://www.genecards.org/cgi-bin/carddisp.pl?gene=MAN2B1
MAPKAP1	MAPK Associated Protein 1	Protein Coding	Q9BPZ7	56	GC09M125437	0.252444	https://www.genecards.org/cgi-bin/carddisp.pl?gene=MAPKAP1
MAPRE1	Microtubule Associated Protein RP/EB Family Member 1	Protein Coding	Q15691	56	GC20P032819	0.252444	https://www.genecards.org/cgi-bin/carddisp.pl?gene=MAPRE1
MCCC2	Methylcrotonyl-CoA Carboxylase Subunit 2	Protein Coding	Q9HCC0	56	GC05P078796	0.252444	https://www.genecards.org/cgi-bin/carddisp.pl?gene=MCCC2
MELK	Maternal Embryonic Leucine Zipper Kinase	Protein Coding	Q14680	56	GC09P036572	0.252444	https://www.genecards.org/cgi-bin/carddisp.pl?gene=MELK
MKI67	Marker Of Proliferation Ki-67	Protein Coding	P46013	56	GC10M128096	0.252444	https://www.genecards.org/cgi-bin/carddisp.pl?gene=MKI67
MMAB	Metabolism Of Cobalamin Associated B	Protein Coding	Q96EY8	56	GC12M109553	0.252444	https://www.genecards.org/cgi-bin/carddisp.pl?gene=MMAB
MOGS	Mannosyl-Oligosaccharide Glucosidase	Protein Coding	Q13724	56	GC02M074461	0.252444	https://www.genecards.org/cgi-bin/carddisp.pl?gene=MOGS
MYL9	Myosin Light Chain 9	Protein Coding	P24844	56	GC20P036541	0.252444	https://www.genecards.org/cgi-bin/carddisp.pl?gene=MYL9
NCL	Nucleolin	Protein Coding	P19338	56	GC02M231453	0.252444	https://www.genecards.org/cgi-bin/carddisp.pl?gene=NCL
NCOR1	Nuclear Receptor Corepressor 1	Protein Coding	O75376	56	GC17M016029	0.252444	https://www.genecards.org/cgi-bin/carddisp.pl?gene=NCOR1
NPC2	NPC Intracellular Cholesterol Transporter 2	Protein Coding	P61916	56	GC14M074476	0.252444	https://www.genecards.org/cgi-bin/carddisp.pl?gene=NPC2
P4HA1	Prolyl 4-Hydroxylase Subunit Alpha 1	Protein Coding	P13674	56	GC10M073007	0.252444	https://www.genecards.org/cgi-bin/carddisp.pl?gene=P4HA1
PFKP	Phosphofructokinase, Platelet	Protein Coding	Q01813	56	GC10P003066	0.252444	https://www.genecards.org/cgi-bin/carddisp.pl?gene=PFKP
PON2	Paraoxonase 2	Protein Coding	Q15165	56	GC07M095404	0.252444	https://www.genecards.org/cgi-bin/carddisp.pl?gene=PON2
PRKCSH	PRKCSH Beta Subunit Of Glucosidase II	Protein Coding	P14314	56	GC19P011435	0.252444	https://www.genecards.org/cgi-bin/carddisp.pl?gene=PRKCSH
PSMC3	Proteasome 26S Subunit, ATPase 3	Protein Coding	P17980	56	GC11M128623	0.252444	https://www.genecards.org/cgi-bin/carddisp.pl?gene=PSMC3
PTDSS1	Phosphatidylserine Synthase 1	Protein Coding	P48651	56	GC08P096261	0.252444	https://www.genecards.org/cgi-bin/carddisp.pl?gene=PTDSS1
RAN	RAN, Member RAS Oncogene Family	Protein Coding	P62826	56	GC12P134893	0.252444	https://www.genecards.org/cgi-bin/carddisp.pl?gene=RAN
RFC2	Replication Factor C Subunit 2	Protein Coding	P35250	56	GC07M074231	0.252444	https://www.genecards.org/cgi-bin/carddisp.pl?gene=RFC2
RHOB	Ras Homolog Family Member B	Protein Coding	P62745	56	GC02P020447	0.252444	https://www.genecards.org/cgi-bin/carddisp.pl?gene=RHOB
RPA2	Replication Protein A2	Protein Coding	P15927	56	GC01M031807	0.252444	https://www.genecards.org/cgi-bin/carddisp.pl?gene=RPA2
RPL10	Ribosomal Protein L10	Protein Coding	P27635	56	GC0XP154389	0.252444	https://www.genecards.org/cgi-bin/carddisp.pl?gene=RPL10
SDC4	Syndecan 4	Protein Coding	P31431	56	GC20M045325	0.252444	https://www.genecards.org/cgi-bin/carddisp.pl?gene=SDC4
SEC24D	SEC24 Homolog D, COPII Coat Complex Component	Protein Coding	O94855	56	GC04M118722	0.252444	https://www.genecards.org/cgi-bin/carddisp.pl?gene=SEC24D
SEMA3C	Semaphorin 3C	Protein Coding	Q99985	56	GC07M080742	0.252444	https://www.genecards.org/cgi-bin/carddisp.pl?gene=SEMA3C
SLC39A14	Solute Carrier Family 39 Member 14	Protein Coding	Q15043	56	GC08P022367	0.252444	https://www.genecards.org/cgi-bin/carddisp.pl?gene=SLC39A14
STT3B	STT3 Oligosaccharyltransferase Complex Catalytic Subunit B	Protein Coding	Q8TCJ2	56	GC03P031532	0.252444	https://www.genecards.org/cgi-bin/carddisp.pl?gene=STT3B
TBC1D4	TBC1 Domain Family Member 4	Protein Coding	O60343	56	GC13M075284	0.252444	https://www.genecards.org/cgi-bin/carddisp.pl?gene=TBC1D4
TECR	Trans-2,3-Enoyl-CoA Reductase	Protein Coding	Q9NZ01	56	GC19P014517	0.252444	https://www.genecards.org/cgi-bin/carddisp.pl?gene=TECR
TFG	Trafficking From ER To Golgi Regulator	Protein Coding	Q92734	56	GC03P100709	0.252444	https://www.genecards.org/cgi-bin/carddisp.pl?gene=TFG
TOLLIP	Toll Interacting Protein	Protein Coding	Q9H0E2	56	GC11M001274	0.252444	https://www.genecards.org/cgi-bin/carddisp.pl?gene=TOLLIP
TP53BP1	Tumor Protein P53 Binding Protein 1	Protein Coding	Q12888	56	GC15M043403	0.252444	https://www.genecards.org/cgi-bin/carddisp.pl?gene=TP53BP1
TRIP12	Thyroid Hormone Receptor Interactor 12	Protein Coding	Q14669	56	GC02M229763	0.252444	https://www.genecards.org/cgi-bin/carddisp.pl?gene=TRIP12
TSFM	Ts Translation Elongation Factor, Mitochondrial	Protein Coding	P43897	56	GC12P057782	0.252444	https://www.genecards.org/cgi-bin/carddisp.pl?gene=TSFM
YARS1	Tyrosyl-TRNA Synthetase 1	Protein Coding	P54577	56	GC01M032776	0.252444	https://www.genecards.org/cgi-bin/carddisp.pl?gene=YARS1
AIP	Aryl Hydrocarbon Receptor Interacting Protein	Protein Coding	O00170	55	GC11P067468	0.252444	https://www.genecards.org/cgi-bin/carddisp.pl?gene=AIP
BAG1	BAG Cochaperone 1	Protein Coding	Q99933	55	GC09M033245	0.252444	https://www.genecards.org/cgi-bin/carddisp.pl?gene=BAG1
BPTF	Bromodomain PHD Finger Transcription Factor	Protein Coding	Q12830	55	GC17P067825	0.252444	https://www.genecards.org/cgi-bin/carddisp.pl?gene=BPTF
BSCL2	BSCL2 Lipid Droplet Biogenesis Associated, Seipin	Protein Coding	Q96G97	55	GC11M128857	0.252444	https://www.genecards.org/cgi-bin/carddisp.pl?gene=BSCL2
CBX3	Chromobox 3	Protein Coding	Q13185	55	GC07P026201	0.252444	https://www.genecards.org/cgi-bin/carddisp.pl?gene=CBX3
CDC42BPB	CDC42 Binding Protein Kinase Beta	Protein Coding	Q9Y5S2	55	GC14M102932	0.252444	https://www.genecards.org/cgi-bin/carddisp.pl?gene=CDC42BPB
CERS2	Ceramide Synthase 2	Protein Coding	Q96G23	55	GC01M150960	0.252444	https://www.genecards.org/cgi-bin/carddisp.pl?gene=CERS2
CNOT3	CCR4-NOT Transcription Complex Subunit 3	Protein Coding	O75175	55	GC19P123662	0.252444	https://www.genecards.org/cgi-bin/carddisp.pl?gene=CNOT3
COPA	COPI Coat Complex Subunit Alpha	Protein Coding	P53621	55	GC01M160288	0.252444	https://www.genecards.org/cgi-bin/carddisp.pl?gene=COPA
CTNNA2	Catenin Alpha 2	Protein Coding	P26232	55	GC02P079185	0.252444	https://www.genecards.org/cgi-bin/carddisp.pl?gene=CTNNA2
CYP51A1	Cytochrome P450 Family 51 Subfamily A Member 1	Protein Coding	Q16850	55	GC07M092112	0.252444	https://www.genecards.org/cgi-bin/carddisp.pl?gene=CYP51A1
DARS2	Aspartyl-TRNA Synthetase 2, Mitochondrial	Protein Coding	Q6PI48	55	GC01P173824	0.252444	https://www.genecards.org/cgi-bin/carddisp.pl?gene=DARS2
DCXR	Dicarbonyl And L-Xylulose Reductase	Protein Coding	Q7Z4W1	55	GC17M086491	0.252444	https://www.genecards.org/cgi-bin/carddisp.pl?gene=DCXR
DIAPH3	Diaphanous Related Formin 3	Protein Coding	Q9NSV4	55	GC13M059665	0.252444	https://www.genecards.org/cgi-bin/carddisp.pl?gene=DIAPH3
DST	Dystonin	Protein Coding	Q03001	55	GC06M056457	0.252444	https://www.genecards.org/cgi-bin/carddisp.pl?gene=DST
DUSP3	Dual Specificity Phosphatase 3	Protein Coding	P51452	55	GC17M043766	0.252444	https://www.genecards.org/cgi-bin/carddisp.pl?gene=DUSP3
EEA1	Early Endosome Antigen 1	Protein Coding	Q15075	55	GC12M092770	0.252444	https://www.genecards.org/cgi-bin/carddisp.pl?gene=EEA1
EIF5A	Eukaryotic Translation Initiation Factor 5A	Protein Coding	P63241	55	GC17P007306	0.252444	https://www.genecards.org/cgi-bin/carddisp.pl?gene=EIF5A
ELAVL1	ELAV Like RNA Binding Protein 1	Protein Coding	Q15717	55	GC19M007958	0.252444	https://www.genecards.org/cgi-bin/carddisp.pl?gene=ELAVL1
ERLIN1	ER Lipid Raft Associated 1	Protein Coding	O75477	55	GC10M100150	0.252444	https://www.genecards.org/cgi-bin/carddisp.pl?gene=ERLIN1
EXOSC3	Exosome Component 3	Protein Coding	Q9NQT5	55	GC09M037772	0.252444	https://www.genecards.org/cgi-bin/carddisp.pl?gene=EXOSC3
FADS1	Fatty Acid Desaturase 1	Protein Coding	O60427	55	GC11M061799	0.252444	https://www.genecards.org/cgi-bin/carddisp.pl?gene=FADS1
FARSB	Phenylalanyl-TRNA Synthetase Subunit Beta	Protein Coding	Q9NSD9	55	GC02M222570	0.252444	https://www.genecards.org/cgi-bin/carddisp.pl?gene=FARSB
FKBP4	FKBP Prolyl Isomerase 4	Protein Coding	Q02790	55	GC12P003443	0.252444	https://www.genecards.org/cgi-bin/carddisp.pl?gene=FKBP4
GCSH	Glycine Cleavage System Protein H	Protein Coding	P23434	55	GC16M081081	0.252444	https://www.genecards.org/cgi-bin/carddisp.pl?gene=GCSH
GDA	Guanine Deaminase	Protein Coding	Q9Y2T3	55	GC09P072114	0.252444	https://www.genecards.org/cgi-bin/carddisp.pl?gene=GDA
GLRX	Glutaredoxin	Protein Coding	P35754	55	GC05M095752	0.252444	https://www.genecards.org/cgi-bin/carddisp.pl?gene=GLRX
GMPS	Guanine Monophosphate Synthase	Protein Coding	P49915	55	GC03P155870	0.252444	https://www.genecards.org/cgi-bin/carddisp.pl?gene=GMPS
GNB4	G Protein Subunit Beta 4	Protein Coding	Q9HAV0	55	GC03M179397	0.252444	https://www.genecards.org/cgi-bin/carddisp.pl?gene=GNB4
GOSR2	Golgi SNAP Receptor Complex Member 2	Protein Coding	O14653	55	GC17P123231	0.252444	https://www.genecards.org/cgi-bin/carddisp.pl?gene=GOSR2
HAGH	Hydroxyacylglutathione Hydrolase	Protein Coding	Q16775	55	GC16M001795	0.252444	https://www.genecards.org/cgi-bin/carddisp.pl?gene=HAGH
HCCS	Holocytochrome C Synthase	Protein Coding	P53701	55	GC0XP011111	0.252444	https://www.genecards.org/cgi-bin/carddisp.pl?gene=HCCS
IGF2BP3	Insulin Like Growth Factor 2 MRNA Binding Protein 3	Protein Coding	O00425	55	GC07M023633	0.252444	https://www.genecards.org/cgi-bin/carddisp.pl?gene=IGF2BP3
KIF22	Kinesin Family Member 22	Protein Coding	Q14807	55	GC16P096664	0.252444	https://www.genecards.org/cgi-bin/carddisp.pl?gene=KIF22
KPNA3	Karyopherin Subunit Alpha 3	Protein Coding	O00505	55	GC13M049699	0.252444	https://www.genecards.org/cgi-bin/carddisp.pl?gene=KPNA3
LAMC3	Laminin Subunit Gamma 3	Protein Coding	Q9Y6N6	55	GC09P131009	0.252444	https://www.genecards.org/cgi-bin/carddisp.pl?gene=LAMC3
LGALS3BP	Galectin 3 Binding Protein	Protein Coding	Q08380	55	GC17M078971	0.252444	https://www.genecards.org/cgi-bin/carddisp.pl?gene=LGALS3BP
LRPPRC	Leucine Rich Pentatricopeptide Repeat Containing	Protein Coding	P42704	55	GC02M043886	0.252444	https://www.genecards.org/cgi-bin/carddisp.pl?gene=LRPPRC
MACF1	Microtubule Actin Crosslinking Factor 1	Protein Coding	O94854	55	GC01P054194	0.252444	https://www.genecards.org/cgi-bin/carddisp.pl?gene=MACF1
MLST8	MTOR Associated Protein, LST8 Homolog	Protein Coding	Q9BVC4	55	GC16P002204	0.252444	https://www.genecards.org/cgi-bin/carddisp.pl?gene=MLST8
MPST	Mercaptopyruvate Sulfurtransferase	Protein Coding	P25325	55	GC22P037019	0.252444	https://www.genecards.org/cgi-bin/carddisp.pl?gene=MPST
MYL1	Myosin Light Chain 1	Protein Coding	P05976	55	GC02M210290	0.252444	https://www.genecards.org/cgi-bin/carddisp.pl?gene=MYL1
MYOF	Myoferlin	Protein Coding	Q9NZM1	55	GC10M093306	0.252444	https://www.genecards.org/cgi-bin/carddisp.pl?gene=MYOF
NDUFA10	NADH:Ubiquinone Oxidoreductase Subunit A10	Protein Coding	O95299	55	GC02M239893	0.252444	https://www.genecards.org/cgi-bin/carddisp.pl?gene=NDUFA10
NDUFA6	NADH:Ubiquinone Oxidoreductase Subunit A6	Protein Coding	P56556	55	GC22M042085	0.252444	https://www.genecards.org/cgi-bin/carddisp.pl?gene=NDUFA6
NDUFAF4	NADH:Ubiquinone Oxidoreductase Complex Assembly Factor 4	Protein Coding	Q9P032	55	GC06M096889	0.252444	https://www.genecards.org/cgi-bin/carddisp.pl?gene=NDUFAF4
NIPBL	NIPBL Cohesin Loading Factor	Protein Coding	Q6KC79	55	GC05P036876	0.252444	https://www.genecards.org/cgi-bin/carddisp.pl?gene=NIPBL
NOP56	NOP56 Ribonucleoprotein	Protein Coding	O00567	55	GC20P008947	0.252444	https://www.genecards.org/cgi-bin/carddisp.pl?gene=NOP56
NUMB	NUMB Endocytic Adaptor Protein	Protein Coding	P49757	55	GC14M073275	0.252444	https://www.genecards.org/cgi-bin/carddisp.pl?gene=NUMB
NUP214	Nucleoporin 214	Protein Coding	P35658	55	GC09P131125	0.252444	https://www.genecards.org/cgi-bin/carddisp.pl?gene=NUP214
PI4K2A	Phosphatidylinositol 4-Kinase Type 2 Alpha	Protein Coding	Q9BTU6	55	GC10P097640	0.252444	https://www.genecards.org/cgi-bin/carddisp.pl?gene=PI4K2A
PIGK	Phosphatidylinositol Glycan Anchor Biosynthesis Class K	Protein Coding	Q92643	55	GC01M077088	0.252444	https://www.genecards.org/cgi-bin/carddisp.pl?gene=PIGK
PLS3	Plastin 3	Protein Coding	P13797	55	GC0XP115560	0.252444	https://www.genecards.org/cgi-bin/carddisp.pl?gene=PLS3
PPID	Peptidylprolyl Isomerase D	Protein Coding	Q08752	55	GC04M158709	0.252444	https://www.genecards.org/cgi-bin/carddisp.pl?gene=PPID
PREP	Prolyl Endopeptidase	Protein Coding	P48147	55	GC06M105277	0.252444	https://www.genecards.org/cgi-bin/carddisp.pl?gene=PREP
PRPF31	Pre-MRNA Processing Factor 31	Protein Coding	Q8WWY3	55	GC19P123664	0.252444	https://www.genecards.org/cgi-bin/carddisp.pl?gene=PRPF31
PRPF8	Pre-MRNA Processing Factor 8	Protein Coding	Q6P2Q9	55	GC17M001650	0.252444	https://www.genecards.org/cgi-bin/carddisp.pl?gene=PRPF8
PSMA4	Proteasome 20S Subunit Alpha 4	Protein Coding	P25789	55	GC15P078540	0.252444	https://www.genecards.org/cgi-bin/carddisp.pl?gene=PSMA4
PSMC1	Proteasome 26S Subunit, ATPase 1	Protein Coding	P62191	55	GC14P090256	0.252444	https://www.genecards.org/cgi-bin/carddisp.pl?gene=PSMC1
PSMC4	Proteasome 26S Subunit, ATPase 4	Protein Coding	P43686	55	GC19P123040	0.252444	https://www.genecards.org/cgi-bin/carddisp.pl?gene=PSMC4
PTPA	Protein Phosphatase 2 Phosphatase Activator	Protein Coding	Q15257	55	GC09P143892	0.252444	https://www.genecards.org/cgi-bin/carddisp.pl?gene=PTPA
RACK1	Receptor For Activated C Kinase 1	Protein Coding	P63244	55	GC05M182722	0.252444	https://www.genecards.org/cgi-bin/carddisp.pl?gene=RACK1
RPS24	Ribosomal Protein S24	Protein Coding	P62847	55	GC10P078033	0.252444	https://www.genecards.org/cgi-bin/carddisp.pl?gene=RPS24
RPS26	Ribosomal Protein S26	Protein Coding	P62854	55	GC12P061990	0.252444	https://www.genecards.org/cgi-bin/carddisp.pl?gene=RPS26
RPS7	Ribosomal Protein S7	Protein Coding	P62081	55	GC02P003575	0.252444	https://www.genecards.org/cgi-bin/carddisp.pl?gene=RPS7
S100A10	S100 Calcium Binding Protein A10	Protein Coding	P60903	55	GC01M163844	0.252444	https://www.genecards.org/cgi-bin/carddisp.pl?gene=S100A10
S100A6	S100 Calcium Binding Protein A6	Protein Coding	P06703	55	GC01M163887	0.252444	https://www.genecards.org/cgi-bin/carddisp.pl?gene=S100A6
SAR1B	Secretion Associated Ras Related GTPase 1B	Protein Coding	Q9Y6B6	55	GC05M134601	0.252444	https://www.genecards.org/cgi-bin/carddisp.pl?gene=SAR1B
SEC63	SEC63 Homolog, Protein Translocation Regulator	Protein Coding	Q9UGP8	55	GC06M107867	0.252444	https://www.genecards.org/cgi-bin/carddisp.pl?gene=SEC63
SERPINB6	Serpin Family B Member 6	Protein Coding	P35237	55	GC06M002948	0.252444	https://www.genecards.org/cgi-bin/carddisp.pl?gene=SERPINB6
SF3B4	Splicing Factor 3b Subunit 4	Protein Coding	Q15427	55	GC01M149923	0.252444	https://www.genecards.org/cgi-bin/carddisp.pl?gene=SF3B4
SLC25A10	Solute Carrier Family 25 Member 10	Protein Coding	Q9UBX3	55	GC17P081712	0.252444	https://www.genecards.org/cgi-bin/carddisp.pl?gene=SLC25A10
SMARCAD1	SWI/SNF-Related, Matrix-Associated Actin-Dependent Regulator Of Chromatin, Subfamily A, Containing DEAD/H Box 1	Protein Coding	Q9H4L7	55	GC04P094207	0.252444	https://www.genecards.org/cgi-bin/carddisp.pl?gene=SMARCAD1
SOAT1	Sterol O-Acyltransferase 1	Protein Coding	P35610	55	GC01P179294	0.252444	https://www.genecards.org/cgi-bin/carddisp.pl?gene=SOAT1
SRP54	Signal Recognition Particle 54	Protein Coding	P61011	55	GC14P034981	0.252444	https://www.genecards.org/cgi-bin/carddisp.pl?gene=SRP54
SRPK2	SRSF Protein Kinase 2	Protein Coding	P78362	55	GC07M105110	0.252444	https://www.genecards.org/cgi-bin/carddisp.pl?gene=SRPK2
STIP1	Stress Induced Phosphoprotein 1	Protein Coding	P31948	55	GC11P094477	0.252444	https://www.genecards.org/cgi-bin/carddisp.pl?gene=STIP1
TAPBP	TAP Binding Protein	Protein Coding	O15533	55	GC06M033299	0.252444	https://www.genecards.org/cgi-bin/carddisp.pl?gene=TAPBP
TMEM43	Transmembrane Protein 43	Protein Coding	Q9BTV4	55	GC03P022877	0.252444	https://www.genecards.org/cgi-bin/carddisp.pl?gene=TMEM43
TPP2	Tripeptidyl Peptidase 2	Protein Coding	P29144	55	GC13P102596	0.252444	https://www.genecards.org/cgi-bin/carddisp.pl?gene=TPP2
TRIM32	Tripartite Motif Containing 32	Protein Coding	Q13049	55	GC09P116687	0.252444	https://www.genecards.org/cgi-bin/carddisp.pl?gene=TRIM32
U2AF1	U2 Small Nuclear RNA Auxiliary Factor 1	Protein Coding	Q01081	55	GC21M043092	0.252444	https://www.genecards.org/cgi-bin/carddisp.pl?gene=U2AF1
UBE2D2	Ubiquitin Conjugating Enzyme E2 D2	Protein Coding	P62837	55	GC05P139526	0.252444	https://www.genecards.org/cgi-bin/carddisp.pl?gene=UBE2D2
UBQLN2	Ubiquilin 2	Protein Coding	Q9UHD9	55	GC0XP056563	0.252444	https://www.genecards.org/cgi-bin/carddisp.pl?gene=UBQLN2
UQCRC1	Ubiquinol-Cytochrome C Reductase Core Protein 1	Protein Coding	P31930	55	GC03M048598	0.252444	https://www.genecards.org/cgi-bin/carddisp.pl?gene=UQCRC1
USP10	Ubiquitin Specific Peptidase 10	Protein Coding	Q14694	55	GC16P098311	0.252444	https://www.genecards.org/cgi-bin/carddisp.pl?gene=USP10
YES1	YES Proto-Oncogene 1, Src Family Tyrosine Kinase	Protein Coding	P07947	55	GC18M000721	0.252444	https://www.genecards.org/cgi-bin/carddisp.pl?gene=YES1
ACSL3	Acyl-CoA Synthetase Long Chain Family Member 3	Protein Coding	O95573	54	GC02P222860	0.252444	https://www.genecards.org/cgi-bin/carddisp.pl?gene=ACSL3
ACTR2	Actin Related Protein 2	Protein Coding	P61160	54	GC02P065227	0.252444	https://www.genecards.org/cgi-bin/carddisp.pl?gene=ACTR2
ADRM1	ADRM1 26S Proteasome Ubiquitin Receptor	Protein Coding	Q16186	54	GC20P062302	0.252444	https://www.genecards.org/cgi-bin/carddisp.pl?gene=ADRM1
AKAP1	A-Kinase Anchoring Protein 1	Protein Coding	Q92667	54	GC17P057085	0.252444	https://www.genecards.org/cgi-bin/carddisp.pl?gene=AKAP1
ALDH9A1	Aldehyde Dehydrogenase 9 Family Member A1	Protein Coding	P49189	54	GC01M165689	0.252444	https://www.genecards.org/cgi-bin/carddisp.pl?gene=ALDH9A1
ANLN	Anillin, Actin Binding Protein	Protein Coding	Q9NQW6	54	GC07P036389	0.252444	https://www.genecards.org/cgi-bin/carddisp.pl?gene=ANLN
ANXA7	Annexin A7	Protein Coding	P20073	54	GC10M073375	0.252444	https://www.genecards.org/cgi-bin/carddisp.pl?gene=ANXA7
AP3D1	Adaptor Related Protein Complex 3 Subunit Delta 1	Protein Coding	O14617	54	GC19M095846	0.252444	https://www.genecards.org/cgi-bin/carddisp.pl?gene=AP3D1
ARHGAP1	Rho GTPase Activating Protein 1	Protein Coding	Q07960	54	GC11M128601	0.252444	https://www.genecards.org/cgi-bin/carddisp.pl?gene=ARHGAP1
ASPH	Aspartate Beta-Hydroxylase	Protein Coding	Q12797	54	GC08M061500	0.252444	https://www.genecards.org/cgi-bin/carddisp.pl?gene=ASPH
ATP11A	ATPase Phospholipid Transporting 11A	Protein Coding	P98196	54	GC13P112690	0.252444	https://www.genecards.org/cgi-bin/carddisp.pl?gene=ATP11A
CARS1	Cysteinyl-TRNA Synthetase 1	Protein Coding	P49589	54	GC11M003000	0.252444	https://www.genecards.org/cgi-bin/carddisp.pl?gene=CARS1
CAVIN1	Caveolae Associated Protein 1	Protein Coding	Q6NZI2	54	GC17M085222	0.252444	https://www.genecards.org/cgi-bin/carddisp.pl?gene=CAVIN1
CISD2	CDGSH Iron Sulfur Domain 2	Protein Coding	Q8N5K1	54	GC04P102868	0.252444	https://www.genecards.org/cgi-bin/carddisp.pl?gene=CISD2
CRTAP	Cartilage Associated Protein	Protein Coding	O75718	54	GC03P033530	0.252444	https://www.genecards.org/cgi-bin/carddisp.pl?gene=CRTAP
DDX17	DEAD-Box Helicase 17	Protein Coding	Q92841	54	GC22M038483	0.252444	https://www.genecards.org/cgi-bin/carddisp.pl?gene=DDX17
DEK	DEK Proto-Oncogene	Protein Coding	P35659	54	GC06M018224	0.252444	https://www.genecards.org/cgi-bin/carddisp.pl?gene=DEK
DHX30	DExH-Box Helicase 30	Protein Coding	Q7L2E3	54	GC03P047802	0.252444	https://www.genecards.org/cgi-bin/carddisp.pl?gene=DHX30
DNASE2	Deoxyribonuclease 2, Lysosomal	Protein Coding	O00115	54	GC19M012875	0.252444	https://www.genecards.org/cgi-bin/carddisp.pl?gene=DNASE2
EARS2	Glutamyl-TRNA Synthetase 2, Mitochondrial	Protein Coding	Q5JPH6	54	GC16M026438	0.252444	https://www.genecards.org/cgi-bin/carddisp.pl?gene=EARS2
EIF3A	Eukaryotic Translation Initiation Factor 3 Subunit A	Protein Coding	Q14152	54	GC10M119034	0.252444	https://www.genecards.org/cgi-bin/carddisp.pl?gene=EIF3A
ELAC2	ElaC Ribonuclease Z 2	Protein Coding	Q9BQ52	54	GC17M012991	0.252444	https://www.genecards.org/cgi-bin/carddisp.pl?gene=ELAC2
ERO1A	Endoplasmic Reticulum Oxidoreductase 1 Alpha	Protein Coding	Q96HE7	54	GC14M052640	0.252444	https://www.genecards.org/cgi-bin/carddisp.pl?gene=ERO1A
ERP44	Endoplasmic Reticulum Protein 44	Protein Coding	Q9BS26	54	GC09M099979	0.252444	https://www.genecards.org/cgi-bin/carddisp.pl?gene=ERP44
EXOSC2	Exosome Component 2	Protein Coding	Q13868	54	GC09P130693	0.252444	https://www.genecards.org/cgi-bin/carddisp.pl?gene=EXOSC2
FKBP10	FKBP Prolyl Isomerase 10	Protein Coding	Q96AY3	54	GC17P041812	0.252444	https://www.genecards.org/cgi-bin/carddisp.pl?gene=FKBP10
FLOT1	Flotillin 1	Protein Coding	O75955	54	GC06M097031	0.252444	https://www.genecards.org/cgi-bin/carddisp.pl?gene=FLOT1
G3BP1	G3BP Stress Granule Assembly Factor 1	Protein Coding	Q13283	54	GC05P151771	0.252444	https://www.genecards.org/cgi-bin/carddisp.pl?gene=G3BP1
GCLM	Glutamate-Cysteine Ligase Modifier Subunit	Protein Coding	P48507	54	GC01M093885	0.252444	https://www.genecards.org/cgi-bin/carddisp.pl?gene=GCLM
GGH	Gamma-Glutamyl Hydrolase	Protein Coding	Q92820	54	GC08M063014	0.252444	https://www.genecards.org/cgi-bin/carddisp.pl?gene=GGH
GIPC1	GIPC PDZ Domain Containing Family Member 1	Protein Coding	O14908	54	GC19M096333	0.252444	https://www.genecards.org/cgi-bin/carddisp.pl?gene=GIPC1
GNL3	G Protein Nucleolar 3	Protein Coding	Q9BVP2	54	GC03P052681	0.252444	https://www.genecards.org/cgi-bin/carddisp.pl?gene=GNL3
GPAA1	Glycosylphosphatidylinositol Anchor Attachment 1	Protein Coding	O43292	54	GC08P144082	0.252444	https://www.genecards.org/cgi-bin/carddisp.pl?gene=GPAA1
HSPE1	Heat Shock Protein Family E (Hsp10) Member 1	Protein Coding	P61604	54	GC02P197501	0.252444	https://www.genecards.org/cgi-bin/carddisp.pl?gene=HSPE1
HSPH1	Heat Shock Protein Family H (Hsp110) Member 1	Protein Coding	Q92598	54	GC13M031134	0.252444	https://www.genecards.org/cgi-bin/carddisp.pl?gene=HSPH1
IVNS1ABP	Influenza Virus NS1A Binding Protein	Protein Coding	Q9Y6Y0	54	GC01M185296	0.252444	https://www.genecards.org/cgi-bin/carddisp.pl?gene=IVNS1ABP
KDM2A	Lysine Demethylase 2A	Protein Coding	Q9Y2K7	54	GC11P067119	0.252444	https://www.genecards.org/cgi-bin/carddisp.pl?gene=KDM2A
KIDINS220	Kinase D Interacting Substrate 220	Protein Coding	Q9ULH0	54	GC02M008724	0.252444	https://www.genecards.org/cgi-bin/carddisp.pl?gene=KIDINS220
LMAN2L	Lectin, Mannose Binding 2 Like	Protein Coding	Q9H0V9	54	GC02M101183	0.252444	https://www.genecards.org/cgi-bin/carddisp.pl?gene=LMAN2L
MAGT1	Magnesium Transporter 1	Protein Coding	Q9H0U3	54	GC0XM078246	0.252444	https://www.genecards.org/cgi-bin/carddisp.pl?gene=MAGT1
MAN2A1	Mannosidase Alpha Class 2A Member 1	Protein Coding	Q16706	54	GC05P109689	0.252444	https://www.genecards.org/cgi-bin/carddisp.pl?gene=MAN2A1
MARS2	Methionyl-TRNA Synthetase 2, Mitochondrial	Protein Coding	Q96GW9	54	GC02P197705	0.252444	https://www.genecards.org/cgi-bin/carddisp.pl?gene=MARS2
MDC1	Mediator Of DNA Damage Checkpoint 1	Protein Coding	Q14676	54	GC06M097027	0.252444	https://www.genecards.org/cgi-bin/carddisp.pl?gene=MDC1
METAP2	Methionyl Aminopeptidase 2	Protein Coding	P50579	54	GC12P095473	0.252444	https://www.genecards.org/cgi-bin/carddisp.pl?gene=METAP2
MGST1	Microsomal Glutathione S-Transferase 1	Protein Coding	P10620	54	GC12P016347	0.252444	https://www.genecards.org/cgi-bin/carddisp.pl?gene=MGST1
MRPL3	Mitochondrial Ribosomal Protein L3	Protein Coding	P09001	54	GC03M131462	0.252444	https://www.genecards.org/cgi-bin/carddisp.pl?gene=MRPL3
MYO1C	Myosin IC	Protein Coding	O00159	54	GC17M001464	0.252444	https://www.genecards.org/cgi-bin/carddisp.pl?gene=MYO1C
OS9	OS9 Endoplasmic Reticulum Lectin	Protein Coding	Q13438	54	GC12P057693	0.252444	https://www.genecards.org/cgi-bin/carddisp.pl?gene=OS9
OSGEP	O-Sialoglycoprotein Endopeptidase	Protein Coding	Q9NPF4	54	GC14M020446	0.252444	https://www.genecards.org/cgi-bin/carddisp.pl?gene=OSGEP
OXSR1	Oxidative Stress Responsive Kinase 1	Protein Coding	O95747	54	GC03P038328	0.252444	https://www.genecards.org/cgi-bin/carddisp.pl?gene=OXSR1
PABPC1	Poly(A) Binding Protein Cytoplasmic 1	Protein Coding	P11940	54	GC08M100685	0.252444	https://www.genecards.org/cgi-bin/carddisp.pl?gene=PABPC1
PALLD	Palladin, Cytoskeletal Associated Protein	Protein Coding	Q8WX93	54	GC04P168497	0.252444	https://www.genecards.org/cgi-bin/carddisp.pl?gene=PALLD
PAWR	Pro-Apoptotic WT1 Regulator	Protein Coding	Q96IZ0	54	GC12M079574	0.252444	https://www.genecards.org/cgi-bin/carddisp.pl?gene=PAWR
PDCD6IP	Programmed Cell Death 6 Interacting Protein	Protein Coding	Q8WUM4	54	GC03P033798	0.252444	https://www.genecards.org/cgi-bin/carddisp.pl?gene=PDCD6IP
PIGT	Phosphatidylinositol Glycan Anchor Biosynthesis Class T	Protein Coding	Q969N2	54	GC20P045416	0.252444	https://www.genecards.org/cgi-bin/carddisp.pl?gene=PIGT
PLD3	Phospholipase D Family Member 3	Protein Coding	Q8IV08	54	GC19P040348	0.252444	https://www.genecards.org/cgi-bin/carddisp.pl?gene=PLD3
POGLUT1	Protein O-Glucosyltransferase 1	Protein Coding	Q8NBL1	54	GC03P119468	0.252444	https://www.genecards.org/cgi-bin/carddisp.pl?gene=POGLUT1
POLRMT	RNA Polymerase Mitochondrial	Protein Coding	O00411	54	GC19M000617	0.252444	https://www.genecards.org/cgi-bin/carddisp.pl?gene=POLRMT
PRKAR2A	Protein Kinase CAMP-Dependent Type II Regulatory Subunit Alpha	Protein Coding	P13861	54	GC03M048744	0.252444	https://www.genecards.org/cgi-bin/carddisp.pl?gene=PRKAR2A
PSMA1	Proteasome 20S Subunit Alpha 1	Protein Coding	P25786	54	GC11M014506	0.252444	https://www.genecards.org/cgi-bin/carddisp.pl?gene=PSMA1
PSMC2	Proteasome 26S Subunit, ATPase 2	Protein Coding	P35998	54	GC07P103328	0.252444	https://www.genecards.org/cgi-bin/carddisp.pl?gene=PSMC2
PSMC5	Proteasome 26S Subunit, ATPase 5	Protein Coding	P62195	54	GC17P063827	0.252444	https://www.genecards.org/cgi-bin/carddisp.pl?gene=PSMC5
PSMD12	Proteasome 26S Subunit, Non-ATPase 12	Protein Coding	O00232	54	GC17M067337	0.252444	https://www.genecards.org/cgi-bin/carddisp.pl?gene=PSMD12
PSMD2	Proteasome 26S Subunit Ubiquitin Receptor, Non-ATPase 2	Protein Coding	Q13200	54	GC03P184598	0.252444	https://www.genecards.org/cgi-bin/carddisp.pl?gene=PSMD2
RECQL	RecQ Like Helicase	Protein Coding	P46063	54	GC12M021468	0.252444	https://www.genecards.org/cgi-bin/carddisp.pl?gene=RECQL
RING1	Ring Finger Protein 1	Protein Coding	Q06587	54	GC06P033208	0.252444	https://www.genecards.org/cgi-bin/carddisp.pl?gene=RING1
RPL27	Ribosomal Protein L27	Protein Coding	P61353	54	GC17P042998	0.252444	https://www.genecards.org/cgi-bin/carddisp.pl?gene=RPL27
RPLP0	Ribosomal Protein Lateral Stalk Subunit P0	Protein Coding	P05388	54	GC12M120196	0.252444	https://www.genecards.org/cgi-bin/carddisp.pl?gene=RPLP0
RPN1	Ribophorin I	Protein Coding	P04843	54	GC03M128619	0.252444	https://www.genecards.org/cgi-bin/carddisp.pl?gene=RPN1
RPS14	Ribosomal Protein S14	Protein Coding	P62263	54	GC05M150443	0.252444	https://www.genecards.org/cgi-bin/carddisp.pl?gene=RPS14
RPS17	Ribosomal Protein S17	Protein Coding	P08708	54	GC15M082536	0.252444	https://www.genecards.org/cgi-bin/carddisp.pl?gene=RPS17
RPS27	Ribosomal Protein S27	Protein Coding	P42677	54	GC01P167183	0.252444	https://www.genecards.org/cgi-bin/carddisp.pl?gene=RPS27
S100A2	S100 Calcium Binding Protein A2	Protein Coding	P29034	54	GC01M153561	0.252444	https://www.genecards.org/cgi-bin/carddisp.pl?gene=S100A2
SEC23B	SEC23 Homolog B, COPII Coat Complex Component	Protein Coding	Q15437	54	GC20P018507	0.252444	https://www.genecards.org/cgi-bin/carddisp.pl?gene=SEC23B
SEC31A	SEC31 Homolog A, COPII Coat Complex Component	Protein Coding	O94979	54	GC04M082818	0.252444	https://www.genecards.org/cgi-bin/carddisp.pl?gene=SEC31A
SEC61A1	SEC61 Translocon Subunit Alpha 1	Protein Coding	P61619	54	GC03P128051	0.252444	https://www.genecards.org/cgi-bin/carddisp.pl?gene=SEC61A1
SETX	Senataxin	Protein Coding	Q7Z333	54	GC09M132261	0.252444	https://www.genecards.org/cgi-bin/carddisp.pl?gene=SETX
SHOC2	SHOC2 Leucine Rich Repeat Scaffold Protein	Protein Coding	Q9UQ13	54	GC10P110919	0.252444	https://www.genecards.org/cgi-bin/carddisp.pl?gene=SHOC2
SLC25A22	Solute Carrier Family 25 Member 22	Protein Coding	Q9H936	54	GC11M012517	0.252444	https://www.genecards.org/cgi-bin/carddisp.pl?gene=SLC25A22
SLC39A7	Solute Carrier Family 39 Member 7	Protein Coding	Q92504	54	GC06P033200	0.252444	https://www.genecards.org/cgi-bin/carddisp.pl?gene=SLC39A7
SLK	STE20 Like Kinase	Protein Coding	Q9H2G2	54	GC10P103967	0.252444	https://www.genecards.org/cgi-bin/carddisp.pl?gene=SLK
SNAP23	Synaptosome Associated Protein 23	Protein Coding	O00161	54	GC15P042491	0.252444	https://www.genecards.org/cgi-bin/carddisp.pl?gene=SNAP23
SRP72	Signal Recognition Particle 72	Protein Coding	O76094	54	GC04P056466	0.252444	https://www.genecards.org/cgi-bin/carddisp.pl?gene=SRP72
SSR4	Signal Sequence Receptor Subunit 4	Protein Coding	P51571	54	GC0XP153793	0.252444	https://www.genecards.org/cgi-bin/carddisp.pl?gene=SSR4
STOM	Stomatin	Protein Coding	P27105	54	GC09M121338	0.252444	https://www.genecards.org/cgi-bin/carddisp.pl?gene=STOM
TAX1BP1	Tax1 Binding Protein 1	Protein Coding	Q86VP1	54	GC07P027739	0.252444	https://www.genecards.org/cgi-bin/carddisp.pl?gene=TAX1BP1
TCOF1	Treacle Ribosome Biogenesis Factor 1	Protein Coding	Q13428	54	GC05P153786	0.252444	https://www.genecards.org/cgi-bin/carddisp.pl?gene=TCOF1
TNPO1	Transportin 1	Protein Coding	Q92973	54	GC05P072816	0.252444	https://www.genecards.org/cgi-bin/carddisp.pl?gene=TNPO1
TNPO3	Transportin 3	Protein Coding	Q9Y5L0	54	GC07M128954	0.252444	https://www.genecards.org/cgi-bin/carddisp.pl?gene=TNPO3
TPX2	TPX2 Microtubule Nucleation Factor	Protein Coding	Q9ULW0	54	GC20P031739	0.252444	https://www.genecards.org/cgi-bin/carddisp.pl?gene=TPX2
TRIP13	Thyroid Hormone Receptor Interactor 13	Protein Coding	Q15645	54	GC05P000892	0.252444	https://www.genecards.org/cgi-bin/carddisp.pl?gene=TRIP13
TUSC3	Tumor Suppressor Candidate 3	Protein Coding	Q13454	54	GC08P015417	0.252444	https://www.genecards.org/cgi-bin/carddisp.pl?gene=TUSC3
UBE3C	Ubiquitin Protein Ligase E3C	Protein Coding	Q15386	54	GC07P157138	0.252444	https://www.genecards.org/cgi-bin/carddisp.pl?gene=UBE3C
USP24	Ubiquitin Specific Peptidase 24	Protein Coding	Q9UPU5	54	GC01M055066	0.252444	https://www.genecards.org/cgi-bin/carddisp.pl?gene=USP24
VANGL1	VANGL Planar Cell Polarity Protein 1	Protein Coding	Q8TAA9	54	GC01P115641	0.252444	https://www.genecards.org/cgi-bin/carddisp.pl?gene=VANGL1
VAPA	VAMP Associated Protein A	Protein Coding	Q9P0L0	54	GC18P009938	0.252444	https://www.genecards.org/cgi-bin/carddisp.pl?gene=VAPA
XPO5	Exportin 5	Protein Coding	Q9HAV4	54	GC06M043522	0.252444	https://www.genecards.org/cgi-bin/carddisp.pl?gene=XPO5
AP2B1	Adaptor Related Protein Complex 2 Subunit Beta 1	Protein Coding	P63010	53	GC17P035578	0.252444	https://www.genecards.org/cgi-bin/carddisp.pl?gene=AP2B1
ARPC5	Actin Related Protein 2/3 Complex Subunit 5	Protein Coding	O15511	53	GC01M186051	0.252444	https://www.genecards.org/cgi-bin/carddisp.pl?gene=ARPC5
ATG9A	Autophagy Related 9A	Protein Coding	Q7Z3C6	53	GC02M219219	0.252444	https://www.genecards.org/cgi-bin/carddisp.pl?gene=ATG9A
BAZ1A	Bromodomain Adjacent To Zinc Finger Domain 1A	Protein Coding	Q9NRL2	53	GC14M034752	0.252444	https://www.genecards.org/cgi-bin/carddisp.pl?gene=BAZ1A
BIRC6	Baculoviral IAP Repeat Containing 6	Protein Coding	Q9NR09	53	GC02P032357	0.252444	https://www.genecards.org/cgi-bin/carddisp.pl?gene=BIRC6
CCN1	Cellular Communication Network Factor 1	Protein Coding	O00622	53	GC01P085585	0.252444	https://www.genecards.org/cgi-bin/carddisp.pl?gene=CCN1
CDC27	Cell Division Cycle 27	Protein Coding	P30260	53	GC17M047117	0.252444	https://www.genecards.org/cgi-bin/carddisp.pl?gene=CDC27
CLPX	Caseinolytic Mitochondrial Matrix Peptidase Chaperone Subunit X	Protein Coding	O76031	53	GC15M065148	0.252444	https://www.genecards.org/cgi-bin/carddisp.pl?gene=CLPX
CNPY3	Canopy FGF Signaling Regulator 3	Protein Coding	Q9BT09	53	GC06P144963	0.252444	https://www.genecards.org/cgi-bin/carddisp.pl?gene=CNPY3
COL12A1	Collagen Type XII Alpha 1 Chain	Protein Coding	Q99715	53	GC06M075084	0.252444	https://www.genecards.org/cgi-bin/carddisp.pl?gene=COL12A1
CYB5B	Cytochrome B5 Type B	Protein Coding	O43169	53	GC16P097787	0.252444	https://www.genecards.org/cgi-bin/carddisp.pl?gene=CYB5B
CYFIP1	Cytoplasmic FMR1 Interacting Protein 1	Protein Coding	Q7L576	53	GC15M022867	0.252444	https://www.genecards.org/cgi-bin/carddisp.pl?gene=CYFIP1
DHX16	DEAH-Box Helicase 16	Protein Coding	O60231	53	GC06M030653	0.252444	https://www.genecards.org/cgi-bin/carddisp.pl?gene=DHX16
DNAJC13	DnaJ Heat Shock Protein Family (Hsp40) Member C13	Protein Coding	O75165	53	GC03P132417	0.252444	https://www.genecards.org/cgi-bin/carddisp.pl?gene=DNAJC13
ECEL1	Endothelin Converting Enzyme Like 1	Protein Coding	O95672	53	GC02M232479	0.252444	https://www.genecards.org/cgi-bin/carddisp.pl?gene=ECEL1
EIF4B	Eukaryotic Translation Initiation Factor 4B	Protein Coding	P23588	53	GC12P053006	0.252444	https://www.genecards.org/cgi-bin/carddisp.pl?gene=EIF4B
GOLM1	Golgi Membrane Protein 1	Protein Coding	Q8NBJ4	53	GC09M086026	0.252444	https://www.genecards.org/cgi-bin/carddisp.pl?gene=GOLM1
H1-2	H1.2 Linker Histone, Cluster Member	Protein Coding	P16403	53	GC06M096575	0.252444	https://www.genecards.org/cgi-bin/carddisp.pl?gene=H1-2
KRT2	Keratin 2	Protein Coding	P35908	53	GC12M052783	0.252444	https://www.genecards.org/cgi-bin/carddisp.pl?gene=KRT2
LGR4	Leucine Rich Repeat Containing G Protein-Coupled Receptor 4	Protein Coding	Q9BXB1	53	GC11M027365	0.252444	https://www.genecards.org/cgi-bin/carddisp.pl?gene=LGR4
MANF	Mesencephalic Astrocyte Derived Neurotrophic Factor	Protein Coding	P55145	53	GC03P051385	0.252444	https://www.genecards.org/cgi-bin/carddisp.pl?gene=MANF
NCKAP1	NCK Associated Protein 1	Protein Coding	Q9Y2A7	53	GC02M182909	0.252444	https://www.genecards.org/cgi-bin/carddisp.pl?gene=NCKAP1
NUP210	Nucleoporin 210	Protein Coding	Q8TEM1	53	GC03M026790	0.252444	https://www.genecards.org/cgi-bin/carddisp.pl?gene=NUP210
P3H1	Prolyl 3-Hydroxylase 1	Protein Coding	Q32P28	53	GC01M042746	0.252444	https://www.genecards.org/cgi-bin/carddisp.pl?gene=P3H1
PAICS	Phosphoribosylaminoimidazole Carboxylase And Phosphoribosylaminoimidazolesuccinocarboxamide Synthase	Protein Coding	P22234	53	GC04P056435	0.252444	https://www.genecards.org/cgi-bin/carddisp.pl?gene=PAICS
PCBP2	Poly(RC) Binding Protein 2	Protein Coding	Q15366	53	GC12P053452	0.252444	https://www.genecards.org/cgi-bin/carddisp.pl?gene=PCBP2
PCM1	Pericentriolar Material 1	Protein Coding	Q15154	53	GC08P017922	0.252444	https://www.genecards.org/cgi-bin/carddisp.pl?gene=PCM1
PDIA4	Protein Disulfide Isomerase Family A Member 4	Protein Coding	P13667	53	GC07M149003	0.252444	https://www.genecards.org/cgi-bin/carddisp.pl?gene=PDIA4
PIGO	Phosphatidylinositol Glycan Anchor Biosynthesis Class O	Protein Coding	Q8TEQ8	53	GC09M035404	0.252444	https://www.genecards.org/cgi-bin/carddisp.pl?gene=PIGO
PIGS	Phosphatidylinositol Glycan Anchor Biosynthesis Class S	Protein Coding	Q96S52	53	GC17M028553	0.252444	https://www.genecards.org/cgi-bin/carddisp.pl?gene=PIGS
PISD	Phosphatidylserine Decarboxylase	Protein Coding	Q9UG56	53	GC22M079215	0.252444	https://www.genecards.org/cgi-bin/carddisp.pl?gene=PISD
RAB1A	RAB1A, Member RAS Oncogene Family	Protein Coding	P62820	53	GC02M065076	0.252444	https://www.genecards.org/cgi-bin/carddisp.pl?gene=RAB1A
RAB6A	RAB6A, Member RAS Oncogene Family	Protein Coding	P20340	53	GC11M129277	0.252444	https://www.genecards.org/cgi-bin/carddisp.pl?gene=RAB6A
RPL13A	Ribosomal Protein L13a	Protein Coding	P40429	53	GC19P049487	0.252444	https://www.genecards.org/cgi-bin/carddisp.pl?gene=RPL13A
RPL3	Ribosomal Protein L3	Protein Coding	P39023	53	GC22M079350	0.252444	https://www.genecards.org/cgi-bin/carddisp.pl?gene=RPL3
RPS3	Ribosomal Protein S3	Protein Coding	P23396	53	GC11P095320	0.252444	https://www.genecards.org/cgi-bin/carddisp.pl?gene=RPS3
SDCBP	Syndecan Binding Protein	Protein Coding	O00560	53	GC08P058539	0.252444	https://www.genecards.org/cgi-bin/carddisp.pl?gene=SDCBP
SEL1L	SEL1L Adaptor Subunit Of SYVN1 Ubiquitin Ligase	Protein Coding	Q9UBV2	53	GC14M081471	0.252444	https://www.genecards.org/cgi-bin/carddisp.pl?gene=SEL1L
SEPTIN9	Septin 9	Protein Coding	Q9UHD8	53	GC17P123942	0.252444	https://www.genecards.org/cgi-bin/carddisp.pl?gene=SEPTIN9
SERPINB1	Serpin Family B Member 1	Protein Coding	P30740	53	GC06M003808	0.252444	https://www.genecards.org/cgi-bin/carddisp.pl?gene=SERPINB1
SMCHD1	Structural Maintenance Of Chromosomes Flexible Hinge Domain Containing 1	Protein Coding	A6NHR9	53	GC18P002655	0.252444	https://www.genecards.org/cgi-bin/carddisp.pl?gene=SMCHD1
SRI	Sorcin	Protein Coding	P30626	53	GC07M088205	0.252444	https://www.genecards.org/cgi-bin/carddisp.pl?gene=SRI
SSBP1	Single Stranded DNA Binding Protein 1	Protein Coding	Q04837	53	GC07P161096	0.252444	https://www.genecards.org/cgi-bin/carddisp.pl?gene=SSBP1
TMED10	Transmembrane P24 Trafficking Protein 10	Protein Coding	P49755	53	GC14M075264	0.252444	https://www.genecards.org/cgi-bin/carddisp.pl?gene=TMED10
TRA2B	Transformer 2 Beta Homolog	Protein Coding	P62995	53	GC03M185914	0.252444	https://www.genecards.org/cgi-bin/carddisp.pl?gene=TRA2B
UBE2S	Ubiquitin Conjugating Enzyme E2 S	Protein Coding	Q16763	53	GC19M055399	0.252444	https://www.genecards.org/cgi-bin/carddisp.pl?gene=UBE2S
UBR5	Ubiquitin Protein Ligase E3 Component N-Recognin 5	Protein Coding	O95071	53	GC08M102252	0.252444	https://www.genecards.org/cgi-bin/carddisp.pl?gene=UBR5
VPS33A	VPS33A Core Subunit Of CORVET And HOPS Complexes	Protein Coding	Q96AX1	53	GC12M122229	0.252444	https://www.genecards.org/cgi-bin/carddisp.pl?gene=VPS33A
YBX1	Y-Box Binding Protein 1	Protein Coding	P67809	53	GC01P042682	0.252444	https://www.genecards.org/cgi-bin/carddisp.pl?gene=YBX1
AKAP12	A-Kinase Anchoring Protein 12	Protein Coding	Q02952	52	GC06P151239	0.252444	https://www.genecards.org/cgi-bin/carddisp.pl?gene=AKAP12
AP2A1	Adaptor Related Protein Complex 2 Subunit Alpha 1	Protein Coding	O95782	52	GC19P123446	0.252444	https://www.genecards.org/cgi-bin/carddisp.pl?gene=AP2A1
ARF4	ADP Ribosylation Factor 4	Protein Coding	P18085	52	GC03M057572	0.252444	https://www.genecards.org/cgi-bin/carddisp.pl?gene=ARF4
ARL2	ADP Ribosylation Factor Like GTPase 2	Protein Coding	P36404	52	GC11P094581	0.252444	https://www.genecards.org/cgi-bin/carddisp.pl?gene=ARL2
CALU	Calumenin	Protein Coding	O43852	52	GC07P128739	0.252444	https://www.genecards.org/cgi-bin/carddisp.pl?gene=CALU
CARS2	Cysteinyl-TRNA Synthetase 2, Mitochondrial	Protein Coding	Q9HA77	52	GC13M110641	0.252444	https://www.genecards.org/cgi-bin/carddisp.pl?gene=CARS2
CHMP1A	Charged Multivesicular Body Protein 1A	Protein Coding	Q9HD42	52	GC16M089644	0.252444	https://www.genecards.org/cgi-bin/carddisp.pl?gene=CHMP1A
CNOT1	CCR4-NOT Transcription Complex Subunit 1	Protein Coding	A5YKK6	52	GC16M058519	0.252444	https://www.genecards.org/cgi-bin/carddisp.pl?gene=CNOT1
CSDE1	Cold Shock Domain Containing E1	Protein Coding	O75534	52	GC01M114716	0.252444	https://www.genecards.org/cgi-bin/carddisp.pl?gene=CSDE1
CTSZ	Cathepsin Z	Protein Coding	Q9UBR2	52	GC20M058995	0.252444	https://www.genecards.org/cgi-bin/carddisp.pl?gene=CTSZ
DNAJB11	DnaJ Heat Shock Protein Family (Hsp40) Member B11	Protein Coding	Q9UBS4	52	GC03P186567	0.252444	https://www.genecards.org/cgi-bin/carddisp.pl?gene=DNAJB11
DNAJC3	DnaJ Heat Shock Protein Family (Hsp40) Member C3	Protein Coding	Q13217	52	GC13P095677	0.252444	https://www.genecards.org/cgi-bin/carddisp.pl?gene=DNAJC3
DRG2	Developmentally Regulated GTP Binding Protein 2	Protein Coding	P55039	52	GC17P122266	0.252444	https://www.genecards.org/cgi-bin/carddisp.pl?gene=DRG2
EEF1B2	Eukaryotic Translation Elongation Factor 1 Beta 2	Protein Coding	P24534	52	GC02P206159	0.252444	https://www.genecards.org/cgi-bin/carddisp.pl?gene=EEF1B2
FAT1	FAT Atypical Cadherin 1	Protein Coding	Q14517	52	GC04M186587	0.252444	https://www.genecards.org/cgi-bin/carddisp.pl?gene=FAT1
FLOT2	Flotillin 2	Protein Coding	Q14254	52	GC17M084702	0.252444	https://www.genecards.org/cgi-bin/carddisp.pl?gene=FLOT2
GART	Phosphoribosylglycinamide Formyltransferase, Phosphoribosylglycinamide Synthetase, Phosphoribosylaminoimidazole Synthetase	Protein Coding	P22102	52	GC21M033503	0.252444	https://www.genecards.org/cgi-bin/carddisp.pl?gene=GART
GOPC	Golgi Associated PDZ And Coiled-Coil Motif Containing	Protein Coding	Q9HD26	52	GC06M117560	0.252444	https://www.genecards.org/cgi-bin/carddisp.pl?gene=GOPC
H2BC21	H2B Clustered Histone 21	Protein Coding	Q16778	52	GC01M163732	0.252444	https://www.genecards.org/cgi-bin/carddisp.pl?gene=H2BC21
HBS1L	HBS1 Like Translational GTPase	Protein Coding	Q9Y450	52	GC06M134960	0.252444	https://www.genecards.org/cgi-bin/carddisp.pl?gene=HBS1L
HMGB2	High Mobility Group Box 2	Protein Coding	P26583	52	GC04M173331	0.252444	https://www.genecards.org/cgi-bin/carddisp.pl?gene=HMGB2
HNRNPH2	Heterogeneous Nuclear Ribonucleoprotein H2	Protein Coding	P55795	52	GC0XP101408	0.252444	https://www.genecards.org/cgi-bin/carddisp.pl?gene=HNRNPH2
HSPA1B	Heat Shock Protein Family A (Hsp70) Member 1B	Protein Coding	P0DMV9	52	GC06P144780	0.252444	https://www.genecards.org/cgi-bin/carddisp.pl?gene=HSPA1B
HSPA6	Heat Shock Protein Family A (Hsp70) Member 6	Protein Coding	P17066	52	GC01P161524	0.252444	https://www.genecards.org/cgi-bin/carddisp.pl?gene=HSPA6
IFITM1	Interferon Induced Transmembrane Protein 1	Protein Coding	P13164	52	GC11P012208	0.252444	https://www.genecards.org/cgi-bin/carddisp.pl?gene=IFITM1
INCENP	Inner Centromere Protein	Protein Coding	Q9NQS7	52	GC11P062123	0.252444	https://www.genecards.org/cgi-bin/carddisp.pl?gene=INCENP
L2HGDH	L-2-Hydroxyglutarate Dehydrogenase	Protein Coding	Q9H9P8	52	GC14M050237	0.252444	https://www.genecards.org/cgi-bin/carddisp.pl?gene=L2HGDH
LAMTOR2	Late Endosomal/Lysosomal Adaptor, MAPK And MTOR Activator 2	Protein Coding	Q9Y2Q5	52	GC01P156054	0.252444	https://www.genecards.org/cgi-bin/carddisp.pl?gene=LAMTOR2
LMAN2	Lectin, Mannose Binding 2	Protein Coding	Q12907	52	GC05M179594	0.252444	https://www.genecards.org/cgi-bin/carddisp.pl?gene=LMAN2
MBD3	Methyl-CpG Binding Domain Protein 3	Protein Coding	O95983	52	GC19M095809	0.252444	https://www.genecards.org/cgi-bin/carddisp.pl?gene=MBD3
MEST	Mesoderm Specific Transcript	Protein Coding	Q5EB52	52	GC07P130486	0.252444	https://www.genecards.org/cgi-bin/carddisp.pl?gene=MEST
MFF	Mitochondrial Fission Factor	Protein Coding	Q9GZY8	52	GC02P227325	0.252444	https://www.genecards.org/cgi-bin/carddisp.pl?gene=MFF
MORF4L1	Mortality Factor 4 Like 1	Protein Coding	Q9UBU8	52	GC15P078810	0.252444	https://www.genecards.org/cgi-bin/carddisp.pl?gene=MORF4L1
MTHFD1L	Methylenetetrahydrofolate Dehydrogenase (NADP+ Dependent) 1 Like	Protein Coding	Q6UB35	52	GC06P150865	0.252444	https://www.genecards.org/cgi-bin/carddisp.pl?gene=MTHFD1L
MTPAP	Mitochondrial Poly(A) Polymerase	Protein Coding	Q9NVV4	52	GC10M036033	0.252444	https://www.genecards.org/cgi-bin/carddisp.pl?gene=MTPAP
NFIC	Nuclear Factor I C	Protein Coding	P08651	52	GC19P003314	0.252444	https://www.genecards.org/cgi-bin/carddisp.pl?gene=NFIC
NRDC	Nardilysin Convertase	Protein Coding	O43847	52	GC01M051914	0.252444	https://www.genecards.org/cgi-bin/carddisp.pl?gene=NRDC
NSD3	Nuclear Receptor Binding SET Domain Protein 3	Protein Coding	Q9BZ95	52	GC08M038269	0.252444	https://www.genecards.org/cgi-bin/carddisp.pl?gene=NSD3
NUCB1	Nucleobindin 1	Protein Coding	Q02818	52	GC19P048900	0.252444	https://www.genecards.org/cgi-bin/carddisp.pl?gene=NUCB1
NUP50	Nucleoporin 50	Protein Coding	Q9UKX7	52	GC22P045163	0.252444	https://www.genecards.org/cgi-bin/carddisp.pl?gene=NUP50
OTUB1	OTU Deubiquitinase, Ubiquitin Aldehyde Binding 1	Protein Coding	Q96FW1	52	GC11P063985	0.252444	https://www.genecards.org/cgi-bin/carddisp.pl?gene=OTUB1
P4HTM	Prolyl 4-Hydroxylase, Transmembrane	Protein Coding	Q9NXG6	52	GC03P059865	0.252444	https://www.genecards.org/cgi-bin/carddisp.pl?gene=P4HTM
PAPSS1	3'-Phosphoadenosine 5'-Phosphosulfate Synthase 1	Protein Coding	O43252	52	GC04M107590	0.252444	https://www.genecards.org/cgi-bin/carddisp.pl?gene=PAPSS1
PCBP1	Poly(RC) Binding Protein 1	Protein Coding	Q15365	52	GC02P070087	0.252444	https://www.genecards.org/cgi-bin/carddisp.pl?gene=PCBP1
PGM2	Phosphoglucomutase 2	Protein Coding	Q96G03	52	GC04P038693	0.252444	https://www.genecards.org/cgi-bin/carddisp.pl?gene=PGM2
PHF6	PHD Finger Protein 6	Protein Coding	Q8IWS0	52	GC0XP134373	0.252444	https://www.genecards.org/cgi-bin/carddisp.pl?gene=PHF6
PIP5K1A	Phosphatidylinositol-4-Phosphate 5-Kinase Type 1 Alpha	Protein Coding	Q99755	52	GC01P167000	0.252444	https://www.genecards.org/cgi-bin/carddisp.pl?gene=PIP5K1A
POLR2B	RNA Polymerase II Subunit B	Protein Coding	P30876	52	GC04P056977	0.252444	https://www.genecards.org/cgi-bin/carddisp.pl?gene=POLR2B
POLR2C	RNA Polymerase II Subunit C	Protein Coding	P19387	52	GC16P057462	0.252444	https://www.genecards.org/cgi-bin/carddisp.pl?gene=POLR2C
PPA2	Inorganic Pyrophosphatase 2	Protein Coding	Q9H2U2	52	GC04M105369	0.252444	https://www.genecards.org/cgi-bin/carddisp.pl?gene=PPA2
PPFIBP1	PPFIA Binding Protein 1	Protein Coding	Q86W92	52	GC12P027523	0.252444	https://www.genecards.org/cgi-bin/carddisp.pl?gene=PPFIBP1
PSIP1	PC4 And SRSF1 Interacting Protein 1	Protein Coding	O75475	52	GC09M015464	0.252444	https://www.genecards.org/cgi-bin/carddisp.pl?gene=PSIP1
PTPN23	Protein Tyrosine Phosphatase Non-Receptor Type 23	Protein Coding	Q9H3S7	52	GC03P059775	0.252444	https://www.genecards.org/cgi-bin/carddisp.pl?gene=PTPN23
RAB1B	RAB1B, Member RAS Oncogene Family	Protein Coding	Q9H0U4	52	GC11P094692	0.252444	https://www.genecards.org/cgi-bin/carddisp.pl?gene=RAB1B
RAB2A	RAB2A, Member RAS Oncogene Family	Protein Coding	P61019	52	GC08P060516	0.252444	https://www.genecards.org/cgi-bin/carddisp.pl?gene=RAB2A
RAB8A	RAB8A, Member RAS Oncogene Family	Protein Coding	P61006	52	GC19P016111	0.252444	https://www.genecards.org/cgi-bin/carddisp.pl?gene=RAB8A
RANBP1	RAN Binding Protein 1	Protein Coding	P43487	52	GC22P020115	0.252444	https://www.genecards.org/cgi-bin/carddisp.pl?gene=RANBP1
RBMX	RNA Binding Motif Protein X-Linked	Protein Coding	P38159	52	GC0XM136848	0.252444	https://www.genecards.org/cgi-bin/carddisp.pl?gene=RBMX
RPL19	Ribosomal Protein L19	Protein Coding	P84098	52	GC17P039200	0.252444	https://www.genecards.org/cgi-bin/carddisp.pl?gene=RPL19
RPS23	Ribosomal Protein S23	Protein Coding	P62266	52	GC05M082273	0.252444	https://www.genecards.org/cgi-bin/carddisp.pl?gene=RPS23
RPS28	Ribosomal Protein S28	Protein Coding	P62857	52	GC19P122175	0.252444	https://www.genecards.org/cgi-bin/carddisp.pl?gene=RPS28
SDC2	Syndecan 2	Protein Coding	P34741	52	GC08P096499	0.252444	https://www.genecards.org/cgi-bin/carddisp.pl?gene=SDC2
SEC24B	SEC24 Homolog B, COPII Coat Complex Component	Protein Coding	O95487	52	GC04P109433	0.252444	https://www.genecards.org/cgi-bin/carddisp.pl?gene=SEC24B
SLC25A6	Solute Carrier Family 25 Member 6	Protein Coding	P12236	52	GC0XM001386	0.252444	https://www.genecards.org/cgi-bin/carddisp.pl?gene=SLC25A6
SYNE2	Spectrin Repeat Containing Nuclear Envelope Protein 2	Protein Coding	Q8WXH0	52	GC14P063761	0.252444	https://www.genecards.org/cgi-bin/carddisp.pl?gene=SYNE2
TAGLN2	Transgelin 2	Protein Coding	P37802	52	GC01M159918	0.252444	https://www.genecards.org/cgi-bin/carddisp.pl?gene=TAGLN2
TMEM106B	Transmembrane Protein 106B	Protein Coding	Q9NUM4	52	GC07P014077	0.252444	https://www.genecards.org/cgi-bin/carddisp.pl?gene=TMEM106B
TOMM20	Translocase Of Outer Mitochondrial Membrane 20	Protein Coding	Q15388	52	GC01M235109	0.252444	https://www.genecards.org/cgi-bin/carddisp.pl?gene=TOMM20
TOMM40	Translocase Of Outer Mitochondrial Membrane 40	Protein Coding	O96008	52	GC19P044890	0.252444	https://www.genecards.org/cgi-bin/carddisp.pl?gene=TOMM40
TOR1AIP1	Torsin 1A Interacting Protein 1	Protein Coding	Q5JTV8	52	GC01P179882	0.252444	https://www.genecards.org/cgi-bin/carddisp.pl?gene=TOR1AIP1
UBR4	Ubiquitin Protein Ligase E3 Component N-Recognin 4	Protein Coding	Q5T4S7	52	GC01M019074	0.252444	https://www.genecards.org/cgi-bin/carddisp.pl?gene=UBR4
UPF3B	UPF3B Regulator Of Nonsense Mediated MRNA Decay	Protein Coding	Q9BZI7	52	GC0XM119805	0.252444	https://www.genecards.org/cgi-bin/carddisp.pl?gene=UPF3B
VRK2	VRK Serine/Threonine Kinase 2	Protein Coding	Q86Y07	52	GC02P057907	0.252444	https://www.genecards.org/cgi-bin/carddisp.pl?gene=VRK2
ZMPSTE24	Zinc Metallopeptidase STE24	Protein Coding	O75844	52	GC01P040258	0.252444	https://www.genecards.org/cgi-bin/carddisp.pl?gene=ZMPSTE24
ACP2	Acid Phosphatase 2, Lysosomal	Protein Coding	P11117	51	GC11M128618	0.252444	https://www.genecards.org/cgi-bin/carddisp.pl?gene=ACP2
AGR2	Anterior Gradient 2, Protein Disulphide Isomerase Family Member	Protein Coding	O95994	51	GC07M017461	0.252444	https://www.genecards.org/cgi-bin/carddisp.pl?gene=AGR2
APEH	Acylaminoacyl-Peptide Hydrolase	Protein Coding	P13798	51	GC03P049673	0.252444	https://www.genecards.org/cgi-bin/carddisp.pl?gene=APEH
BOLA3	BolA Family Member 3	Protein Coding	Q53S33	51	GC02M074136	0.252444	https://www.genecards.org/cgi-bin/carddisp.pl?gene=BOLA3
BST2	Bone Marrow Stromal Cell Antigen 2	Protein Coding	Q10589	51	GC19M096464	0.252444	https://www.genecards.org/cgi-bin/carddisp.pl?gene=BST2
CAND1	Cullin Associated And Neddylation Dissociated 1	Protein Coding	Q86VP6	51	GC12P067282	0.252444	https://www.genecards.org/cgi-bin/carddisp.pl?gene=CAND1
CCT7	Chaperonin Containing TCP1 Subunit 7	Protein Coding	Q99832	51	GC02P073233	0.252444	https://www.genecards.org/cgi-bin/carddisp.pl?gene=CCT7
CDC34	Cell Division Cycle 34, Ubiqiutin Conjugating Enzyme	Protein Coding	P49427	51	GC19P121788	0.252444	https://www.genecards.org/cgi-bin/carddisp.pl?gene=CDC34
CDYL	Chromodomain Y Like	Protein Coding	Q9Y232	51	GC06P004706	0.252444	https://www.genecards.org/cgi-bin/carddisp.pl?gene=CDYL
CLPTM1L	CLPTM1 Like	Protein Coding	Q96KA5	51	GC05M001317	0.252444	https://www.genecards.org/cgi-bin/carddisp.pl?gene=CLPTM1L
CMPK1	Cytidine/Uridine Monophosphate Kinase 1	Protein Coding	P30085	51	GC01P047333	0.252444	https://www.genecards.org/cgi-bin/carddisp.pl?gene=CMPK1
COA6	Cytochrome C Oxidase Assembly Factor 6	Protein Coding	Q5JTJ3	51	GC01P234374	0.252444	https://www.genecards.org/cgi-bin/carddisp.pl?gene=COA6
COLGALT1	Collagen Beta(1-O)Galactosyltransferase 1	Protein Coding	Q8NBJ5	51	GC19P017555	0.252444	https://www.genecards.org/cgi-bin/carddisp.pl?gene=COLGALT1
CPSF3	Cleavage And Polyadenylation Specific Factor 3	Protein Coding	Q9UKF6	51	GC02P009423	0.252444	https://www.genecards.org/cgi-bin/carddisp.pl?gene=CPSF3
DDX59	DEAD-Box Helicase 59	Protein Coding	Q5T1V6	51	GC01M200594	0.252444	https://www.genecards.org/cgi-bin/carddisp.pl?gene=DDX59
DNAJA1	DnaJ Heat Shock Protein Family (Hsp40) Member A1	Protein Coding	P31689	51	GC09P033025	0.252444	https://www.genecards.org/cgi-bin/carddisp.pl?gene=DNAJA1
DNAJB4	DnaJ Heat Shock Protein Family (Hsp40) Member B4	Protein Coding	Q9UDY4	51	GC01P077979	0.252444	https://www.genecards.org/cgi-bin/carddisp.pl?gene=DNAJB4
DNAJC7	DnaJ Heat Shock Protein Family (Hsp40) Member C7	Protein Coding	Q99615	51	GC17M085201	0.252444	https://www.genecards.org/cgi-bin/carddisp.pl?gene=DNAJC7
EEF1D	Eukaryotic Translation Elongation Factor 1 Delta	Protein Coding	P29692	51	GC08M143579	0.252444	https://www.genecards.org/cgi-bin/carddisp.pl?gene=EEF1D
EEF1G	Eukaryotic Translation Elongation Factor 1 Gamma	Protein Coding	P26641	51	GC11M128842	0.252444	https://www.genecards.org/cgi-bin/carddisp.pl?gene=EEF1G
EIF5B	Eukaryotic Translation Initiation Factor 5B	Protein Coding	O60841	51	GC02P099337	0.252444	https://www.genecards.org/cgi-bin/carddisp.pl?gene=EIF5B
EMC1	ER Membrane Protein Complex Subunit 1	Protein Coding	Q8N766	51	GC01M019215	0.252444	https://www.genecards.org/cgi-bin/carddisp.pl?gene=EMC1
EOGT	EGF Domain Specific O-Linked N-Acetylglucosamine Transferase	Protein Coding	Q5NDL2	51	GC03M068975	0.252444	https://www.genecards.org/cgi-bin/carddisp.pl?gene=EOGT
EPS8L2	EPS8 Signaling Adaptor L2	Protein Coding	Q9H6S3	51	GC11P000694	0.252444	https://www.genecards.org/cgi-bin/carddisp.pl?gene=EPS8L2
FASTKD2	FAST Kinase Domains 2	Protein Coding	Q9NYY8	51	GC02P206770	0.252444	https://www.genecards.org/cgi-bin/carddisp.pl?gene=FASTKD2
FUBP1	Far Upstream Element Binding Protein 1	Protein Coding	Q96AE4	51	GC01M077944	0.252444	https://www.genecards.org/cgi-bin/carddisp.pl?gene=FUBP1
GEMIN2	Gem Nuclear Organelle Associated Protein 2	Protein Coding	O14893	51	GC14P039114	0.252444	https://www.genecards.org/cgi-bin/carddisp.pl?gene=GEMIN2
GLG1	Golgi Glycoprotein 1	Protein Coding	Q92896	51	GC16M074849	0.252444	https://www.genecards.org/cgi-bin/carddisp.pl?gene=GLG1
H1-5	H1.5 Linker Histone, Cluster Member	Protein Coding	P16401	51	GC06M098180	0.252444	https://www.genecards.org/cgi-bin/carddisp.pl?gene=H1-5
HNRNPA3	Heterogeneous Nuclear Ribonucleoprotein A3	Protein Coding	P51991	51	GC02P177212	0.252444	https://www.genecards.org/cgi-bin/carddisp.pl?gene=HNRNPA3
IFI30	IFI30 Lysosomal Thiol Reductase	Protein Coding	P13284	51	GC19P018173	0.252444	https://www.genecards.org/cgi-bin/carddisp.pl?gene=IFI30
KIF21A	Kinesin Family Member 21A	Protein Coding	Q7Z4S6	51	GC12M039293	0.252444	https://www.genecards.org/cgi-bin/carddisp.pl?gene=KIF21A
KPNA4	Karyopherin Subunit Alpha 4	Protein Coding	O00629	51	GC03M160494	0.252444	https://www.genecards.org/cgi-bin/carddisp.pl?gene=KPNA4
LYRM7	LYR Motif Containing 7	Protein Coding	Q5U5X0	51	GC05P131170	0.252444	https://www.genecards.org/cgi-bin/carddisp.pl?gene=LYRM7
MARCKS	Myristoylated Alanine Rich Protein Kinase C Substrate	Protein Coding	P29966	51	GC06P113857	0.252444	https://www.genecards.org/cgi-bin/carddisp.pl?gene=MARCKS
MICA	MHC Class I Polypeptide-Related Sequence A	Protein Coding	Q29983	51	GC06P031399	0.252444	https://www.genecards.org/cgi-bin/carddisp.pl?gene=MICA
MPZL1	Myelin Protein Zero Like 1	Protein Coding	O95297	51	GC01P167721	0.252444	https://www.genecards.org/cgi-bin/carddisp.pl?gene=MPZL1
MRPL12	Mitochondrial Ribosomal Protein L12	Protein Coding	P52815	51	GC17P124112	0.252444	https://www.genecards.org/cgi-bin/carddisp.pl?gene=MRPL12
MTMR4	Myotubularin Related Protein 4	Protein Coding	Q9NYA4	51	GC17M058489	0.252444	https://www.genecards.org/cgi-bin/carddisp.pl?gene=MTMR4
MYCBP2	MYC Binding Protein 2	Protein Coding	O75592	51	GC13M077044	0.252444	https://www.genecards.org/cgi-bin/carddisp.pl?gene=MYCBP2
MYL6	Myosin Light Chain 6	Protein Coding	P60660	51	GC12P056158	0.252444	https://www.genecards.org/cgi-bin/carddisp.pl?gene=MYL6
MYO1B	Myosin IB	Protein Coding	O43795	51	GC02P191246	0.252444	https://www.genecards.org/cgi-bin/carddisp.pl?gene=MYO1B
NBR1	NBR1 Autophagy Cargo Receptor	Protein Coding	Q14596	51	GC17P043170	0.252444	https://www.genecards.org/cgi-bin/carddisp.pl?gene=NBR1
NUCB2	Nucleobindin 2	Protein Coding	P80303	51	GC11P017990	0.252444	https://www.genecards.org/cgi-bin/carddisp.pl?gene=NUCB2
NUP160	Nucleoporin 160	Protein Coding	Q12769	51	GC11M128634	0.252444	https://www.genecards.org/cgi-bin/carddisp.pl?gene=NUP160
PCMT1	Protein-L-Isoaspartate (D-Aspartate) O-Methyltransferase	Protein Coding	P22061	51	GC06P149749	0.252444	https://www.genecards.org/cgi-bin/carddisp.pl?gene=PCMT1
PEG10	Paternally Expressed 10	Protein Coding	Q86TG7	51	GC07P094656	0.252444	https://www.genecards.org/cgi-bin/carddisp.pl?gene=PEG10
PIGG	Phosphatidylinositol Glycan Anchor Biosynthesis Class G (EMM Blood Group)	Protein Coding	Q5H8A4	51	GC04P004652	0.252444	https://www.genecards.org/cgi-bin/carddisp.pl?gene=PIGG
PIR	Pirin	Protein Coding	O00625	51	GC0XM015502	0.252444	https://www.genecards.org/cgi-bin/carddisp.pl?gene=PIR
POLA2	DNA Polymerase Alpha 2, Accessory Subunit	Protein Coding	Q14181	51	GC11P094614	0.252444	https://www.genecards.org/cgi-bin/carddisp.pl?gene=POLA2
POP1	POP1 Homolog, Ribonuclease P/MRP Subunit	Protein Coding	Q99575	51	GC08P098117	0.252444	https://www.genecards.org/cgi-bin/carddisp.pl?gene=POP1
PRSS21	Serine Protease 21	Protein Coding	Q9Y6M0	51	GC16P095836	0.252444	https://www.genecards.org/cgi-bin/carddisp.pl?gene=PRSS21
PSMC6	Proteasome 26S Subunit, ATPase 6	Protein Coding	P62333	51	GC14P052707	0.252444	https://www.genecards.org/cgi-bin/carddisp.pl?gene=PSMC6
PSMD6	Proteasome 26S Subunit, Non-ATPase 6	Protein Coding	Q15008	51	GC03M063973	0.252444	https://www.genecards.org/cgi-bin/carddisp.pl?gene=PSMD6
PSMD9	Proteasome 26S Subunit, Non-ATPase 9	Protein Coding	O00233	51	GC12P134711	0.252444	https://www.genecards.org/cgi-bin/carddisp.pl?gene=PSMD9
RAB18	RAB18, Member RAS Oncogene Family	Protein Coding	Q9NP72	51	GC10P027504	0.252444	https://www.genecards.org/cgi-bin/carddisp.pl?gene=RAB18
RAB5C	RAB5C, Member RAS Oncogene Family	Protein Coding	P51148	51	GC17M042124	0.252444	https://www.genecards.org/cgi-bin/carddisp.pl?gene=RAB5C
RBBP6	RB Binding Protein 6, Ubiquitin Ligase	Protein Coding	Q7Z6E9	51	GC16P024537	0.252444	https://www.genecards.org/cgi-bin/carddisp.pl?gene=RBBP6
RCN1	Reticulocalbin 1	Protein Coding	Q15293	51	GC11P032090	0.252444	https://www.genecards.org/cgi-bin/carddisp.pl?gene=RCN1
RHOG	Ras Homolog Family Member G	Protein Coding	P84095	51	GC11M012648	0.252444	https://www.genecards.org/cgi-bin/carddisp.pl?gene=RHOG
RNPEP	Arginyl Aminopeptidase	Protein Coding	Q9H4A4	51	GC01P201982	0.252444	https://www.genecards.org/cgi-bin/carddisp.pl?gene=RNPEP
RPL23	Ribosomal Protein L23	Protein Coding	P62829	51	GC17M038847	0.252444	https://www.genecards.org/cgi-bin/carddisp.pl?gene=RPL23
RPL23A	Ribosomal Protein L23a	Protein Coding	P62750	51	GC17P028719	0.252444	https://www.genecards.org/cgi-bin/carddisp.pl?gene=RPL23A
RPL6	Ribosomal Protein L6	Protein Coding	Q02878	51	GC12M112320	0.252444	https://www.genecards.org/cgi-bin/carddisp.pl?gene=RPL6
RPL7A	Ribosomal Protein L7a	Protein Coding	P62424	51	GC09P133348	0.252444	https://www.genecards.org/cgi-bin/carddisp.pl?gene=RPL7A
RPN2	Ribophorin II	Protein Coding	P04844	51	GC20P037178	0.252444	https://www.genecards.org/cgi-bin/carddisp.pl?gene=RPN2
RPS11	Ribosomal Protein S11	Protein Coding	P62280	51	GC19P049496	0.252444	https://www.genecards.org/cgi-bin/carddisp.pl?gene=RPS11
RPS2	Ribosomal Protein S2	Protein Coding	P15880	51	GC16M025575	0.252444	https://www.genecards.org/cgi-bin/carddisp.pl?gene=RPS2
RTN3	Reticulon 3	Protein Coding	O95197	51	GC11P094419	0.252444	https://www.genecards.org/cgi-bin/carddisp.pl?gene=RTN3
S100A11	S100 Calcium Binding Protein A11	Protein Coding	P31949	51	GC01M152032	0.252444	https://www.genecards.org/cgi-bin/carddisp.pl?gene=S100A11
SCRN1	Secernin 1	Protein Coding	Q12765	51	GC07M031403	0.252444	https://www.genecards.org/cgi-bin/carddisp.pl?gene=SCRN1
SDF4	Stromal Cell Derived Factor 4	Protein Coding	Q9BRK5	51	GC01M001216	0.252444	https://www.genecards.org/cgi-bin/carddisp.pl?gene=SDF4
SMC4	Structural Maintenance Of Chromosomes 4	Protein Coding	Q9NTJ3	51	GC03P160399	0.252444	https://www.genecards.org/cgi-bin/carddisp.pl?gene=SMC4
SNRNP70	Small Nuclear Ribonucleoprotein U1 Subunit 70	Protein Coding	P08621	51	GC19P049085	0.252444	https://www.genecards.org/cgi-bin/carddisp.pl?gene=SNRNP70
SNRPA	Small Nuclear Ribonucleoprotein Polypeptide A	Protein Coding	P09012	51	GC19P040750	0.252444	https://www.genecards.org/cgi-bin/carddisp.pl?gene=SNRPA
SPART	Spartin	Protein Coding	Q8N0X7	51	GC13M040594	0.252444	https://www.genecards.org/cgi-bin/carddisp.pl?gene=SPART
SRM	Spermidine Synthase	Protein Coding	P19623	51	GC01M011054	0.252444	https://www.genecards.org/cgi-bin/carddisp.pl?gene=SRM
SRPK1	SRSF Protein Kinase 1	Protein Coding	Q96SB4	51	GC06M097258	0.252444	https://www.genecards.org/cgi-bin/carddisp.pl?gene=SRPK1
STAM	Signal Transducing Adaptor Molecule	Protein Coding	Q92783	51	GC10P017846	0.252444	https://www.genecards.org/cgi-bin/carddisp.pl?gene=STAM
STK25	Serine/Threonine Kinase 25	Protein Coding	O00506	51	GC02M241492	0.252444	https://www.genecards.org/cgi-bin/carddisp.pl?gene=STK25
SWAP70	Switching B Cell Complex Subunit SWAP70	Protein Coding	Q9UH65	51	GC11P009664	0.252444	https://www.genecards.org/cgi-bin/carddisp.pl?gene=SWAP70
SYNCRIP	Synaptotagmin Binding Cytoplasmic RNA Interacting Protein	Protein Coding	O60506	51	GC06M085607	0.252444	https://www.genecards.org/cgi-bin/carddisp.pl?gene=SYNCRIP
TMCO1	Transmembrane And Coiled-Coil Domains 1	Protein Coding	Q9UM00	51	GC01M165724	0.252444	https://www.genecards.org/cgi-bin/carddisp.pl?gene=TMCO1
TNIP1	TNFAIP3 Interacting Protein 1	Protein Coding	Q15025	51	GC05M151029	0.252444	https://www.genecards.org/cgi-bin/carddisp.pl?gene=TNIP1
TOM1	Target Of Myb1 Membrane Trafficking Protein	Protein Coding	O60784	51	GC22P035299	0.252444	https://www.genecards.org/cgi-bin/carddisp.pl?gene=TOM1
TOP3B	DNA Topoisomerase III Beta	Protein Coding	O95985	51	GC22M021957	0.252444	https://www.genecards.org/cgi-bin/carddisp.pl?gene=TOP3B
TOR1B	Torsin Family 1 Member B	Protein Coding	O14657	51	GC09P129803	0.252444	https://www.genecards.org/cgi-bin/carddisp.pl?gene=TOR1B
TSR1	TSR1 Ribosome Maturation Factor	Protein Coding	Q2NL82	51	GC17M002322	0.252444	https://www.genecards.org/cgi-bin/carddisp.pl?gene=TSR1
UBE2B	Ubiquitin Conjugating Enzyme E2 B	Protein Coding	P63146	51	GC05P134371	0.252444	https://www.genecards.org/cgi-bin/carddisp.pl?gene=UBE2B
ZYX	Zyxin	Protein Coding	Q15942	51	GC07P143381	0.252444	https://www.genecards.org/cgi-bin/carddisp.pl?gene=ZYX
ADI1	Acireductone Dioxygenase 1	Protein Coding	Q9BV57	50	GC02M004567	0.252444	https://www.genecards.org/cgi-bin/carddisp.pl?gene=ADI1
AFAP1	Actin Filament Associated Protein 1	Protein Coding	Q8N556	50	GC04M007758	0.252444	https://www.genecards.org/cgi-bin/carddisp.pl?gene=AFAP1
AP3M1	Adaptor Related Protein Complex 3 Subunit Mu 1	Protein Coding	Q9Y2T2	50	GC10M074120	0.252444	https://www.genecards.org/cgi-bin/carddisp.pl?gene=AP3M1
ARFGAP1	ADP Ribosylation Factor GTPase Activating Protein 1	Protein Coding	Q8N6T3	50	GC20P063272	0.252444	https://www.genecards.org/cgi-bin/carddisp.pl?gene=ARFGAP1
ARIH1	Ariadne RBR E3 Ubiquitin Protein Ligase 1	Protein Coding	Q9Y4X5	50	GC15P072474	0.252444	https://www.genecards.org/cgi-bin/carddisp.pl?gene=ARIH1
ATP6V0D1	ATPase H+ Transporting V0 Subunit D1	Protein Coding	P61421	50	GC16M067438	0.252444	https://www.genecards.org/cgi-bin/carddisp.pl?gene=ATP6V0D1
BMS1	BMS1 Ribosome Biogenesis Factor	Protein Coding	Q14692	50	GC10P042782	0.252444	https://www.genecards.org/cgi-bin/carddisp.pl?gene=BMS1
BRAT1	BRCA1 Associated ATM Activator 1	Protein Coding	Q6PJG6	50	GC07M003582	0.252444	https://www.genecards.org/cgi-bin/carddisp.pl?gene=BRAT1
CALCOCO1	Calcium Binding And Coiled-Coil Domain 1	Protein Coding	Q9P1Z2	50	GC12M053826	0.252444	https://www.genecards.org/cgi-bin/carddisp.pl?gene=CALCOCO1
CALCOCO2	Calcium Binding And Coiled-Coil Domain 2	Protein Coding	Q13137	50	GC17P123314	0.252444	https://www.genecards.org/cgi-bin/carddisp.pl?gene=CALCOCO2
CAPRIN1	Cell Cycle Associated Protein 1	Protein Coding	Q14444	50	GC11P034051	0.252444	https://www.genecards.org/cgi-bin/carddisp.pl?gene=CAPRIN1
CCAR2	Cell Cycle And Apoptosis Regulator 2	Protein Coding	Q8N163	50	GC08P022604	0.252444	https://www.genecards.org/cgi-bin/carddisp.pl?gene=CCAR2
CCDC47	Coiled-Coil Domain Containing 47	Protein Coding	Q96A33	50	GC17M063745	0.252444	https://www.genecards.org/cgi-bin/carddisp.pl?gene=CCDC47
CCT8	Chaperonin Containing TCP1 Subunit 8	Protein Coding	P50990	50	GC21M029055	0.252444	https://www.genecards.org/cgi-bin/carddisp.pl?gene=CCT8
CD109	CD109 Molecule	Protein Coding	Q6YHK3	50	GC06P145257	0.252444	https://www.genecards.org/cgi-bin/carddisp.pl?gene=CD109
COPG1	COPI Coat Complex Subunit Gamma 1	Protein Coding	Q9Y678	50	GC03P129249	0.252444	https://www.genecards.org/cgi-bin/carddisp.pl?gene=COPG1
CPD	Carboxypeptidase D	Protein Coding	O75976	50	GC17P030378	0.252444	https://www.genecards.org/cgi-bin/carddisp.pl?gene=CPD
DHX15	DEAH-Box Helicase 15	Protein Coding	O43143	50	GC04M024519	0.252444	https://www.genecards.org/cgi-bin/carddisp.pl?gene=DHX15
DIDO1	Death Inducer-Obliterator 1	Protein Coding	Q9BTC0	50	GC20M062877	0.252444	https://www.genecards.org/cgi-bin/carddisp.pl?gene=DIDO1
DLGAP5	DLG Associated Protein 5	Protein Coding	Q15398	50	GC14M055148	0.252444	https://www.genecards.org/cgi-bin/carddisp.pl?gene=DLGAP5
DMAP1	DNA Methyltransferase 1 Associated Protein 1	Protein Coding	Q9NPF5	50	GC01P055410	0.252444	https://www.genecards.org/cgi-bin/carddisp.pl?gene=DMAP1
DRG1	Developmentally Regulated GTP Binding Protein 1	Protein Coding	Q9Y295	50	GC22P031399	0.252444	https://www.genecards.org/cgi-bin/carddisp.pl?gene=DRG1
EEF1E1	Eukaryotic Translation Elongation Factor 1 Epsilon 1	Protein Coding	O43324	50	GC06M008073	0.252444	https://www.genecards.org/cgi-bin/carddisp.pl?gene=EEF1E1
EIF3M	Eukaryotic Translation Initiation Factor 3 Subunit M	Protein Coding	Q7L2H7	50	GC11P032701	0.252444	https://www.genecards.org/cgi-bin/carddisp.pl?gene=EIF3M
EIF5	Eukaryotic Translation Initiation Factor 5	Protein Coding	P55010	50	GC14P103333	0.252444	https://www.genecards.org/cgi-bin/carddisp.pl?gene=EIF5
ERGIC1	Endoplasmic Reticulum-Golgi Intermediate Compartment 1	Protein Coding	Q969X5	50	GC05P172834	0.252444	https://www.genecards.org/cgi-bin/carddisp.pl?gene=ERGIC1
FAM3C	FAM3 Metabolism Regulating Signaling Molecule C	Protein Coding	Q92520	50	GC07M121375	0.252444	https://www.genecards.org/cgi-bin/carddisp.pl?gene=FAM3C
FXR2	FMR1 Autosomal Homolog 2	Protein Coding	P51116	50	GC17M084161	0.252444	https://www.genecards.org/cgi-bin/carddisp.pl?gene=FXR2
GLMN	Glomulin, FKBP Associated Protein	Protein Coding	Q92990	50	GC01M092246	0.252444	https://www.genecards.org/cgi-bin/carddisp.pl?gene=GLMN
GPX8	Glutathione Peroxidase 8 (Putative)	Protein Coding	Q8TED1	50	GC05P055160	0.252444	https://www.genecards.org/cgi-bin/carddisp.pl?gene=GPX8
HACL1	2-Hydroxyacyl-CoA Lyase 1	Protein Coding	Q9UJ83	50	GC03M026831	0.252444	https://www.genecards.org/cgi-bin/carddisp.pl?gene=HACL1
KANK2	KN Motif And Ankyrin Repeat Domains 2	Protein Coding	Q63ZY3	50	GC19M096193	0.252444	https://www.genecards.org/cgi-bin/carddisp.pl?gene=KANK2
LYPLAL1	Lysophospholipase Like 1	Protein Coding	Q5VWZ2	50	GC01P219173	0.252444	https://www.genecards.org/cgi-bin/carddisp.pl?gene=LYPLAL1
MAP7	Microtubule Associated Protein 7	Protein Coding	Q14244	50	GC06M136342	0.252444	https://www.genecards.org/cgi-bin/carddisp.pl?gene=MAP7
MAZ	MYC Associated Zinc Finger Protein	Protein Coding	P56270	50	GC16P029806	0.252444	https://www.genecards.org/cgi-bin/carddisp.pl?gene=MAZ
MESD	Mesoderm Development LRP Chaperone	Protein Coding	Q14696	50	GC15M152042	0.252444	https://www.genecards.org/cgi-bin/carddisp.pl?gene=MESD
MOB1A	MOB Kinase Activator 1A	Protein Coding	Q9H8S9	50	GC02M074152	0.252444	https://www.genecards.org/cgi-bin/carddisp.pl?gene=MOB1A
MTMR6	Myotubularin Related Protein 6	Protein Coding	Q9Y217	50	GC13M025246	0.252444	https://www.genecards.org/cgi-bin/carddisp.pl?gene=MTMR6
NADK2	NAD Kinase 2, Mitochondrial	Protein Coding	Q4G0N4	50	GC05M036402	0.252444	https://www.genecards.org/cgi-bin/carddisp.pl?gene=NADK2
NCOA4	Nuclear Receptor Coactivator 4	Protein Coding	Q13772	50	GC10M046005	0.252444	https://www.genecards.org/cgi-bin/carddisp.pl?gene=NCOA4
NSUN5	NOP2/Sun RNA Methyltransferase 5	Protein Coding	Q96P11	50	GC07M073302	0.252444	https://www.genecards.org/cgi-bin/carddisp.pl?gene=NSUN5
NUP188	Nucleoporin 188	Protein Coding	Q5SRE5	50	GC09P128947	0.252444	https://www.genecards.org/cgi-bin/carddisp.pl?gene=NUP188
OSBPL8	Oxysterol Binding Protein Like 8	Protein Coding	Q9BZF1	50	GC12M076354	0.252444	https://www.genecards.org/cgi-bin/carddisp.pl?gene=OSBPL8
PABPC4	Poly(A) Binding Protein Cytoplasmic 4	Protein Coding	Q13310	50	GC01M039560	0.252444	https://www.genecards.org/cgi-bin/carddisp.pl?gene=PABPC4
PELP1	Proline, Glutamate And Leucine Rich Protein 1	Protein Coding	Q8IZL8	50	GC17M004669	0.252444	https://www.genecards.org/cgi-bin/carddisp.pl?gene=PELP1
PES1	Pescadillo Ribosomal Biogenesis Factor 1	Protein Coding	O00541	50	GC22M030576	0.252444	https://www.genecards.org/cgi-bin/carddisp.pl?gene=PES1
POLD2	DNA Polymerase Delta 2, Accessory Subunit	Protein Coding	P49005	50	GC07M044114	0.252444	https://www.genecards.org/cgi-bin/carddisp.pl?gene=POLD2
PPP6R3	Protein Phosphatase 6 Regulatory Subunit 3	Protein Coding	Q5H9R7	50	GC11P068460	0.252444	https://www.genecards.org/cgi-bin/carddisp.pl?gene=PPP6R3
PSMD11	Proteasome 26S Subunit, Non-ATPase 11	Protein Coding	O00231	50	GC17P032444	0.252444	https://www.genecards.org/cgi-bin/carddisp.pl?gene=PSMD11
RAB5B	RAB5B, Member RAS Oncogene Family	Protein Coding	P61020	50	GC12P055973	0.252444	https://www.genecards.org/cgi-bin/carddisp.pl?gene=RAB5B
RAD1	RAD1 Checkpoint DNA Exonuclease	Protein Coding	O60671	50	GC05M034905	0.252444	https://www.genecards.org/cgi-bin/carddisp.pl?gene=RAD1
RCN2	Reticulocalbin 2	Protein Coding	Q14257	50	GC15P076931	0.252444	https://www.genecards.org/cgi-bin/carddisp.pl?gene=RCN2
RP9	RP9 Pre-MRNA Splicing Factor	Protein Coding	Q8TA86	50	GC07M033094	0.252444	https://www.genecards.org/cgi-bin/carddisp.pl?gene=RP9
RPL17	Ribosomal Protein L17	Protein Coding	P18621	50	GC18M049488	0.252444	https://www.genecards.org/cgi-bin/carddisp.pl?gene=RPL17
RPLP2	Ribosomal Protein Lateral Stalk Subunit P2	Protein Coding	P05387	50	GC11P012276	0.252444	https://www.genecards.org/cgi-bin/carddisp.pl?gene=RPLP2
RPS12	Ribosomal Protein S12	Protein Coding	P25398	50	GC06P132814	0.252444	https://www.genecards.org/cgi-bin/carddisp.pl?gene=RPS12
RPS16	Ribosomal Protein S16	Protein Coding	P62249	50	GC19M039433	0.252444	https://www.genecards.org/cgi-bin/carddisp.pl?gene=RPS16
RPS5	Ribosomal Protein S5	Protein Coding	P46782	50	GC19P058386	0.252444	https://www.genecards.org/cgi-bin/carddisp.pl?gene=RPS5
SLC38A2	Solute Carrier Family 38 Member 2	Protein Coding	Q96QD8	50	GC12M046358	0.252444	https://www.genecards.org/cgi-bin/carddisp.pl?gene=SLC38A2
SND1	Staphylococcal Nuclease And Tudor Domain Containing 1	Protein Coding	Q7KZF4	50	GC07P127652	0.252444	https://www.genecards.org/cgi-bin/carddisp.pl?gene=SND1
SRP68	Signal Recognition Particle 68	Protein Coding	Q9UHB9	50	GC17M076038	0.252444	https://www.genecards.org/cgi-bin/carddisp.pl?gene=SRP68
SRRM2	Serine/Arginine Repetitive Matrix 2	Protein Coding	Q9UQ35	50	GC16P095834	0.252444	https://www.genecards.org/cgi-bin/carddisp.pl?gene=SRRM2
SURF4	Surfeit 4	Protein Coding	O15260	50	GC09M133361	0.252444	https://www.genecards.org/cgi-bin/carddisp.pl?gene=SURF4
TMEM30A	Transmembrane Protein 30A	Protein Coding	Q9NV96	50	GC06M075252	0.252444	https://www.genecards.org/cgi-bin/carddisp.pl?gene=TMEM30A
TMX3	Thioredoxin Related Transmembrane Protein 3	Protein Coding	Q96JJ7	50	GC18M068673	0.252444	https://www.genecards.org/cgi-bin/carddisp.pl?gene=TMX3
UBE2L6	Ubiquitin Conjugating Enzyme E2 L6	Protein Coding	O14933	50	GC11M128689	0.252444	https://www.genecards.org/cgi-bin/carddisp.pl?gene=UBE2L6
XAB2	XPA Binding Protein 2	Protein Coding	Q9HCS7	50	GC19M007619	0.252444	https://www.genecards.org/cgi-bin/carddisp.pl?gene=XAB2
YTHDF2	YTH N6-Methyladenosine RNA Binding Protein F2	Protein Coding	Q9Y5A9	50	GC01P053491	0.252444	https://www.genecards.org/cgi-bin/carddisp.pl?gene=YTHDF2
ADPGK	ADP Dependent Glucokinase	Protein Coding	Q9BRR6	49	GC15M072751	0.252444	https://www.genecards.org/cgi-bin/carddisp.pl?gene=ADPGK
AKR7A2	Aldo-Keto Reductase Family 7 Member A2	Protein Coding	O43488	49	GC01M019302	0.252444	https://www.genecards.org/cgi-bin/carddisp.pl?gene=AKR7A2
ARHGEF17	Rho Guanine Nucleotide Exchange Factor 17	Protein Coding	Q96PE2	49	GC11P095226	0.252444	https://www.genecards.org/cgi-bin/carddisp.pl?gene=ARHGEF17
ATP5F1C	ATP Synthase F1 Subunit Gamma	Protein Coding	P36542	49	GC10P007789	0.252444	https://www.genecards.org/cgi-bin/carddisp.pl?gene=ATP5F1C
BTF3	Basic Transcription Factor 3	Protein Coding	P20290	49	GC05P073498	0.252444	https://www.genecards.org/cgi-bin/carddisp.pl?gene=BTF3
CENPB	Centromere Protein B	Protein Coding	P07199	49	GC20M003783	0.252444	https://www.genecards.org/cgi-bin/carddisp.pl?gene=CENPB
CEP170	Centrosomal Protein 170	Protein Coding	Q5SW79	49	GC01M243124	0.252444	https://www.genecards.org/cgi-bin/carddisp.pl?gene=CEP170
CRELD2	Cysteine Rich With EGF Like Domains 2	Protein Coding	Q6UXH1	49	GC22P049918	0.252444	https://www.genecards.org/cgi-bin/carddisp.pl?gene=CRELD2
EGFL7	EGF Like Domain Multiple 7	Protein Coding	Q9UHF1	49	GC09P136658	0.252444	https://www.genecards.org/cgi-bin/carddisp.pl?gene=EGFL7
FAM120A	Family With Sequence Similarity 120 Member A	Protein Coding	Q9NZB2	49	GC09P102091	0.252444	https://www.genecards.org/cgi-bin/carddisp.pl?gene=FAM120A
FBXO3	F-Box Protein 3	Protein Coding	Q9UK99	49	GC11M033740	0.252444	https://www.genecards.org/cgi-bin/carddisp.pl?gene=FBXO3
GCAT	Glycine C-Acetyltransferase	Protein Coding	O75600	49	GC22P037807	0.252444	https://www.genecards.org/cgi-bin/carddisp.pl?gene=GCAT
HSPA13	Heat Shock Protein Family A (Hsp70) Member 13	Protein Coding	P48723	49	GC21M015470	0.252444	https://www.genecards.org/cgi-bin/carddisp.pl?gene=HSPA13
IPO5	Importin 5	Protein Coding	O00410	49	GC13P097953	0.252444	https://www.genecards.org/cgi-bin/carddisp.pl?gene=IPO5
LARP1	La Ribonucleoprotein 1, Translational Regulator	Protein Coding	Q6PKG0	49	GC05P154682	0.252444	https://www.genecards.org/cgi-bin/carddisp.pl?gene=LARP1
LIMA1	LIM Domain And Actin Binding 1	Protein Coding	Q9UHB6	49	GC12M050175	0.252444	https://www.genecards.org/cgi-bin/carddisp.pl?gene=LIMA1
MAP1S	Microtubule Associated Protein 1S	Protein Coding	Q66K74	49	GC19P122611	0.252444	https://www.genecards.org/cgi-bin/carddisp.pl?gene=MAP1S
MRPS23	Mitochondrial Ribosomal Protein S23	Protein Coding	Q9Y3D9	49	GC17M057834	0.252444	https://www.genecards.org/cgi-bin/carddisp.pl?gene=MRPS23
MTCH2	Mitochondrial Carrier 2	Protein Coding	Q9Y6C9	49	GC11M047604	0.252444	https://www.genecards.org/cgi-bin/carddisp.pl?gene=MTCH2
OLFM1	Olfactomedin 1	Protein Coding	Q99784	49	GC09P135075	0.252444	https://www.genecards.org/cgi-bin/carddisp.pl?gene=OLFM1
PDS5A	PDS5 Cohesin Associated Factor A	Protein Coding	Q29RF7	49	GC04M039824	0.252444	https://www.genecards.org/cgi-bin/carddisp.pl?gene=PDS5A
PKP3	Plakophilin 3	Protein Coding	Q9Y446	49	GC11P012226	0.252444	https://www.genecards.org/cgi-bin/carddisp.pl?gene=PKP3
RAB21	RAB21, Member RAS Oncogene Family	Protein Coding	Q9UL25	49	GC12P071754	0.252444	https://www.genecards.org/cgi-bin/carddisp.pl?gene=RAB21
RBM17	RNA Binding Motif Protein 17	Protein Coding	Q96I25	49	GC10P006089	0.252444	https://www.genecards.org/cgi-bin/carddisp.pl?gene=RBM17
RRBP1	Ribosome Binding Protein 1	Protein Coding	Q9P2E9	49	GC20M017613	0.252444	https://www.genecards.org/cgi-bin/carddisp.pl?gene=RRBP1
SLC30A7	Solute Carrier Family 30 Member 7	Protein Coding	Q8NEW0	49	GC01P100896	0.252444	https://www.genecards.org/cgi-bin/carddisp.pl?gene=SLC30A7
TMEM59	Transmembrane Protein 59	Protein Coding	Q9BXS4	49	GC01M054031	0.252444	https://www.genecards.org/cgi-bin/carddisp.pl?gene=TMEM59
TRMT10C	TRNA Methyltransferase 10C, Mitochondrial RNase P Subunit	Protein Coding	Q7L0Y3	49	GC03P101561	0.252444	https://www.genecards.org/cgi-bin/carddisp.pl?gene=TRMT10C
UGGT1	UDP-Glucose Glycoprotein Glucosyltransferase 1	Protein Coding	Q9NYU2	49	GC02P128091	0.252444	https://www.genecards.org/cgi-bin/carddisp.pl?gene=UGGT1
UNC45A	Unc-45 Myosin Chaperone A	Protein Coding	Q9H3U1	49	GC15P167304	0.252444	https://www.genecards.org/cgi-bin/carddisp.pl?gene=UNC45A
ZFR	Zinc Finger RNA Binding Protein	Protein Coding	Q96KR1	49	GC05M032354	0.252444	https://www.genecards.org/cgi-bin/carddisp.pl?gene=ZFR
AHNAK	AHNAK Nucleoprotein	Protein Coding	Q09666	48	GC11M128833	0.252444	https://www.genecards.org/cgi-bin/carddisp.pl?gene=AHNAK
AQR	Aquarius Intron-Binding Spliceosomal Factor	Protein Coding	O60306	48	GC15M034851	0.252444	https://www.genecards.org/cgi-bin/carddisp.pl?gene=AQR
ARPC1A	Actin Related Protein 2/3 Complex Subunit 1A	Protein Coding	Q92747	48	GC07P099325	0.252444	https://www.genecards.org/cgi-bin/carddisp.pl?gene=ARPC1A
ATP5PD	ATP Synthase Peripheral Stalk Subunit D	Protein Coding	O75947	48	GC17M086187	0.252444	https://www.genecards.org/cgi-bin/carddisp.pl?gene=ATP5PD
ATP6V1H	ATPase H+ Transporting V1 Subunit H	Protein Coding	Q9UI12	48	GC08M053715	0.252444	https://www.genecards.org/cgi-bin/carddisp.pl?gene=ATP6V1H
ATPAF1	ATP Synthase Mitochondrial F1 Complex Assembly Factor 1	Protein Coding	Q5TC12	48	GC01M046632	0.252444	https://www.genecards.org/cgi-bin/carddisp.pl?gene=ATPAF1
ATRN	Attractin	Protein Coding	O75882	48	GC20P003471	0.252444	https://www.genecards.org/cgi-bin/carddisp.pl?gene=ATRN
BCAS2	BCAS2 Pre-MRNA Processing Factor	Protein Coding	O75934	48	GC01M114567	0.252444	https://www.genecards.org/cgi-bin/carddisp.pl?gene=BCAS2
BRIX1	Biogenesis Of Ribosomes BRX1	Protein Coding	Q8TDN6	48	GC05P035232	0.252444	https://www.genecards.org/cgi-bin/carddisp.pl?gene=BRIX1
CACYBP	Calcyclin Binding Protein	Protein Coding	Q9HB71	48	GC01P175016	0.252444	https://www.genecards.org/cgi-bin/carddisp.pl?gene=CACYBP
CCDC134	Coiled-Coil Domain Containing 134	Protein Coding	Q9H6E4	48	GC22P041800	0.252444	https://www.genecards.org/cgi-bin/carddisp.pl?gene=CCDC134
CDC123	Cell Division Cycle 123	Protein Coding	O75794	48	GC10P012195	0.252444	https://www.genecards.org/cgi-bin/carddisp.pl?gene=CDC123
CIR1	Corepressor Interacting With RBPJ, CIR1	Protein Coding	Q86X95	48	GC02M174348	0.252444	https://www.genecards.org/cgi-bin/carddisp.pl?gene=CIR1
CKAP4	Cytoskeleton Associated Protein 4	Protein Coding	Q07065	48	GC12M106237	0.252444	https://www.genecards.org/cgi-bin/carddisp.pl?gene=CKAP4
CLTA	Clathrin Light Chain A	Protein Coding	P09496	48	GC09P036190	0.252444	https://www.genecards.org/cgi-bin/carddisp.pl?gene=CLTA
CPA4	Carboxypeptidase A4	Protein Coding	Q9UI42	48	GC07P130293	0.252444	https://www.genecards.org/cgi-bin/carddisp.pl?gene=CPA4
CSRP2	Cysteine And Glycine Rich Protein 2	Protein Coding	Q16527	48	GC12M076859	0.252444	https://www.genecards.org/cgi-bin/carddisp.pl?gene=CSRP2
DBNL	Drebrin Like	Protein Coding	Q9UJU6	48	GC07P044044	0.252444	https://www.genecards.org/cgi-bin/carddisp.pl?gene=DBNL
DHX37	DEAH-Box Helicase 37	Protein Coding	Q8IY37	48	GC12M124946	0.252444	https://www.genecards.org/cgi-bin/carddisp.pl?gene=DHX37
EDEM3	ER Degradation Enhancing Alpha-Mannosidase Like Protein 3	Protein Coding	Q9BZQ6	48	GC01M184690	0.252444	https://www.genecards.org/cgi-bin/carddisp.pl?gene=EDEM3
GEMIN5	Gem Nuclear Organelle Associated Protein 5	Protein Coding	Q8TEQ6	48	GC05M154887	0.252444	https://www.genecards.org/cgi-bin/carddisp.pl?gene=GEMIN5
GGCT	Gamma-Glutamylcyclotransferase	Protein Coding	O75223	48	GC07M030496	0.252444	https://www.genecards.org/cgi-bin/carddisp.pl?gene=GGCT
GLT8D1	Glycosyltransferase 8 Domain Containing 1	Protein Coding	Q68CQ7	48	GC03M052694	0.252444	https://www.genecards.org/cgi-bin/carddisp.pl?gene=GLT8D1
GMFB	Glia Maturation Factor Beta	Protein Coding	P60983	48	GC14M054474	0.252444	https://www.genecards.org/cgi-bin/carddisp.pl?gene=GMFB
GRSF1	G-Rich RNA Sequence Binding Factor 1	Protein Coding	Q12849	48	GC04M070815	0.252444	https://www.genecards.org/cgi-bin/carddisp.pl?gene=GRSF1
GTPBP4	GTP Binding Protein 4	Protein Coding	Q9BZE4	48	GC10P000988	0.252444	https://www.genecards.org/cgi-bin/carddisp.pl?gene=GTPBP4
HM13	Histocompatibility Minor 13	Protein Coding	Q8TCT9	48	GC20P031514	0.252444	https://www.genecards.org/cgi-bin/carddisp.pl?gene=HM13
HNRNPAB	Heterogeneous Nuclear Ribonucleoprotein A/B	Protein Coding	Q99729	48	GC05P178204	0.252444	https://www.genecards.org/cgi-bin/carddisp.pl?gene=HNRNPAB
HNRNPUL1	Heterogeneous Nuclear Ribonucleoprotein U Like 1	Protein Coding	Q9BUJ2	48	GC19P041262	0.252444	https://www.genecards.org/cgi-bin/carddisp.pl?gene=HNRNPUL1
HSD17B8	Hydroxysteroid 17-Beta Dehydrogenase 8	Protein Coding	Q92506	48	GC06P144823	0.252444	https://www.genecards.org/cgi-bin/carddisp.pl?gene=HSD17B8
ILF2	Interleukin Enhancer Binding Factor 2	Protein Coding	Q12905	48	GC01M153661	0.252444	https://www.genecards.org/cgi-bin/carddisp.pl?gene=ILF2
ILVBL	IlvB Acetolactate Synthase Like	Protein Coding	A1L0T0	48	GC19M096356	0.252444	https://www.genecards.org/cgi-bin/carddisp.pl?gene=ILVBL
MAGEA1	MAGE Family Member A1	Protein Coding	P43355	48	GC0XP153179	0.252444	https://www.genecards.org/cgi-bin/carddisp.pl?gene=MAGEA1
MIA3	MIA SH3 Domain ER Export Factor 3	Protein Coding	Q5JRA6	48	GC01P222618	0.252444	https://www.genecards.org/cgi-bin/carddisp.pl?gene=MIA3
MORF4L2	Mortality Factor 4 Like 2	Protein Coding	Q15014	48	GC0XM103675	0.252444	https://www.genecards.org/cgi-bin/carddisp.pl?gene=MORF4L2
MRPL40	Mitochondrial Ribosomal Protein L40	Protein Coding	Q9NQ50	48	GC22P075367	0.252444	https://www.genecards.org/cgi-bin/carddisp.pl?gene=MRPL40
MRPS34	Mitochondrial Ribosomal Protein S34	Protein Coding	P82930	48	GC16M001771	0.252444	https://www.genecards.org/cgi-bin/carddisp.pl?gene=MRPS34
NAPRT	Nicotinate Phosphoribosyltransferase	Protein Coding	Q6XQN6	48	GC08M146742	0.252444	https://www.genecards.org/cgi-bin/carddisp.pl?gene=NAPRT
NCEH1	Neutral Cholesterol Ester Hydrolase 1	Protein Coding	Q6PIU2	48	GC03M172630	0.252444	https://www.genecards.org/cgi-bin/carddisp.pl?gene=NCEH1
NDUFB6	NADH:Ubiquinone Oxidoreductase Subunit B6	Protein Coding	O95139	48	GC09M032553	0.252444	https://www.genecards.org/cgi-bin/carddisp.pl?gene=NDUFB6
NHERF2	NHERF Family PDZ Scaffold Protein 2	Protein Coding	Q15599	48	GC16P103387	0.252444	https://www.genecards.org/cgi-bin/carddisp.pl?gene=NHERF2
NIF3L1	NGG1 Interacting Factor 3 Like 1	Protein Coding	Q9GZT8	48	GC02P200889	0.252444	https://www.genecards.org/cgi-bin/carddisp.pl?gene=NIF3L1
NIPSNAP1	Nipsnap Homolog 1	Protein Coding	Q9BPW8	48	GC22M029554	0.252444	https://www.genecards.org/cgi-bin/carddisp.pl?gene=NIPSNAP1
PDCD6	Programmed Cell Death 6	Protein Coding	O75340	48	GC05P003802	0.252444	https://www.genecards.org/cgi-bin/carddisp.pl?gene=PDCD6
PDIA6	Protein Disulfide Isomerase Family A Member 6	Protein Coding	Q15084	48	GC02M010784	0.252444	https://www.genecards.org/cgi-bin/carddisp.pl?gene=PDIA6
PLXNB2	Plexin B2	Protein Coding	O15031	48	GC22M050274	0.252444	https://www.genecards.org/cgi-bin/carddisp.pl?gene=PLXNB2
POFUT2	Protein O-Fucosyltransferase 2	Protein Coding	Q9Y2G5	48	GC21M045263	0.252444	https://www.genecards.org/cgi-bin/carddisp.pl?gene=POFUT2
PPT2	Palmitoyl-Protein Thioesterase 2	Protein Coding	Q9UMR5	48	GC06P032153	0.252444	https://www.genecards.org/cgi-bin/carddisp.pl?gene=PPT2
PSME2	Proteasome Activator Subunit 2	Protein Coding	Q9UL46	48	GC14M024143	0.252444	https://www.genecards.org/cgi-bin/carddisp.pl?gene=PSME2
PSMG1	Proteasome Assembly Chaperone 1	Protein Coding	O95456	48	GC21M039174	0.252444	https://www.genecards.org/cgi-bin/carddisp.pl?gene=PSMG1
QSOX2	Quiescin Sulfhydryl Oxidase 2	Protein Coding	Q6ZRP7	48	GC09M136206	0.252444	https://www.genecards.org/cgi-bin/carddisp.pl?gene=QSOX2
RAB9A	RAB9A, Member RAS Oncogene Family	Protein Coding	P51151	48	GC0XP013699	0.252444	https://www.genecards.org/cgi-bin/carddisp.pl?gene=RAB9A
RABGGTB	Rab Geranylgeranyltransferase Subunit Beta	Protein Coding	P53611	48	GC01P075786	0.252444	https://www.genecards.org/cgi-bin/carddisp.pl?gene=RABGGTB
RIOK2	RIO Kinase 2	Protein Coding	Q9BVS4	48	GC05M097160	0.252444	https://www.genecards.org/cgi-bin/carddisp.pl?gene=RIOK2
RPL4	Ribosomal Protein L4	Protein Coding	P36578	48	GC15M066498	0.252444	https://www.genecards.org/cgi-bin/carddisp.pl?gene=RPL4
RRP1B	Ribosomal RNA Processing 1B	Protein Coding	Q14684	48	GC21P043659	0.252444	https://www.genecards.org/cgi-bin/carddisp.pl?gene=RRP1B
RSL1D1	Ribosomal L1 Domain Containing 1	Protein Coding	O76021	48	GC16M011833	0.252444	https://www.genecards.org/cgi-bin/carddisp.pl?gene=RSL1D1
SART1	Spliceosome Associated Factor 1, Recruiter Of U4/U6.U5 Tri-SnRNP	Protein Coding	O43290	48	GC11P094675	0.252444	https://www.genecards.org/cgi-bin/carddisp.pl?gene=SART1
SF3A2	Splicing Factor 3a Subunit 2	Protein Coding	Q15428	48	GC19P002236	0.252444	https://www.genecards.org/cgi-bin/carddisp.pl?gene=SF3A2
SNX1	Sorting Nexin 1	Protein Coding	Q13596	48	GC15P064094	0.252444	https://www.genecards.org/cgi-bin/carddisp.pl?gene=SNX1
SNX6	Sorting Nexin 6	Protein Coding	Q9UNH7	48	GC14M034561	0.252444	https://www.genecards.org/cgi-bin/carddisp.pl?gene=SNX6
SRSF7	Serine And Arginine Rich Splicing Factor 7	Protein Coding	Q16629	48	GC02M038743	0.252444	https://www.genecards.org/cgi-bin/carddisp.pl?gene=SRSF7
SSR1	Signal Sequence Receptor Subunit 1	Protein Coding	P43307	48	GC06M007268	0.252444	https://www.genecards.org/cgi-bin/carddisp.pl?gene=SSR1
STARD7	StAR Related Lipid Transfer Domain Containing 7	Protein Coding	Q9NQZ5	48	GC02M096184	0.252444	https://www.genecards.org/cgi-bin/carddisp.pl?gene=STARD7
SUMF2	Sulfatase Modifying Factor 2	Protein Coding	Q8NBJ7	48	GC07P060887	0.252444	https://www.genecards.org/cgi-bin/carddisp.pl?gene=SUMF2
TDRD3	Tudor Domain Containing 3	Protein Coding	Q9H7E2	48	GC13P060396	0.252444	https://www.genecards.org/cgi-bin/carddisp.pl?gene=TDRD3
THOP1	Thimet Oligopeptidase 1	Protein Coding	P52888	48	GC19P002785	0.252444	https://www.genecards.org/cgi-bin/carddisp.pl?gene=THOP1
TMTC3	Transmembrane O-Mannosyltransferase Targeting Cadherins 3	Protein Coding	Q6ZXV5	48	GC12P088142	0.252444	https://www.genecards.org/cgi-bin/carddisp.pl?gene=TMTC3
TSPAN6	Tetraspanin 6	Protein Coding	O43657	48	GC0XM100627	0.252444	https://www.genecards.org/cgi-bin/carddisp.pl?gene=TSPAN6
TXNDC15	Thioredoxin Domain Containing 15	Protein Coding	Q96J42	48	GC05P134873	0.252444	https://www.genecards.org/cgi-bin/carddisp.pl?gene=TXNDC15
TXNDC5	Thioredoxin Domain Containing 5	Protein Coding	Q8NBS9	48	GC06M007893	0.252444	https://www.genecards.org/cgi-bin/carddisp.pl?gene=TXNDC5
UBE2M	Ubiquitin Conjugating Enzyme E2 M	Protein Coding	P61081	48	GC19M058555	0.252444	https://www.genecards.org/cgi-bin/carddisp.pl?gene=UBE2M
UQCR10	Ubiquinol-Cytochrome C Reductase, Complex III Subunit X	Protein Coding	Q9UDW1	48	GC22P029767	0.252444	https://www.genecards.org/cgi-bin/carddisp.pl?gene=UQCR10
VDAC3	Voltage Dependent Anion Channel 3	Protein Coding	Q9Y277	48	GC08P042392	0.252444	https://www.genecards.org/cgi-bin/carddisp.pl?gene=VDAC3
YTHDF3	YTH N6-Methyladenosine RNA Binding Protein F3	Protein Coding	Q7Z739	48	GC08P063168	0.252444	https://www.genecards.org/cgi-bin/carddisp.pl?gene=YTHDF3
ZC3HAV1	Zinc Finger CCCH-Type Containing, Antiviral 1	Protein Coding	Q7Z2W4	48	GC07M139122	0.252444	https://www.genecards.org/cgi-bin/carddisp.pl?gene=ZC3HAV1
ZFYVE16	Zinc Finger FYVE-Type Containing 16	Protein Coding	Q7Z3T8	48	GC05P080407	0.252444	https://www.genecards.org/cgi-bin/carddisp.pl?gene=ZFYVE16
ALKBH5	AlkB Homolog 5, RNA Demethylase	Protein Coding	Q6P6C2	47	GC17P018183	0.252444	https://www.genecards.org/cgi-bin/carddisp.pl?gene=ALKBH5
BCCIP	BRCA2 And CDKN1A Interacting Protein	Protein Coding	Q9P287	47	GC10P125823	0.252444	https://www.genecards.org/cgi-bin/carddisp.pl?gene=BCCIP
CCPG1	Cell Cycle Progression 1	Protein Coding	Q9ULG6	47	GC15M055340	0.252444	https://www.genecards.org/cgi-bin/carddisp.pl?gene=CCPG1
CHERP	Calcium Homeostasis Endoplasmic Reticulum Protein	Protein Coding	Q8IWX8	47	GC19M016517	0.252444	https://www.genecards.org/cgi-bin/carddisp.pl?gene=CHERP
CLPTM1	CLPTM1 Regulator Of GABA Type A Receptor Forward Trafficking	Protein Coding	O96005	47	GC19P044954	0.252444	https://www.genecards.org/cgi-bin/carddisp.pl?gene=CLPTM1
CSTF1	Cleavage Stimulation Factor Subunit 1	Protein Coding	Q05048	47	GC20P056392	0.252444	https://www.genecards.org/cgi-bin/carddisp.pl?gene=CSTF1
CTU2	Cytosolic Thiouridylase Subunit 2	Protein Coding	Q2VPK5	47	GC16P088706	0.252444	https://www.genecards.org/cgi-bin/carddisp.pl?gene=CTU2
DCAF7	DDB1 And CUL4 Associated Factor 7	Protein Coding	P61962	47	GC17P063550	0.252444	https://www.genecards.org/cgi-bin/carddisp.pl?gene=DCAF7
DDX39A	DExD-Box Helicase 39A	Protein Coding	O00148	47	GC19M014408	0.252444	https://www.genecards.org/cgi-bin/carddisp.pl?gene=DDX39A
DDX50	DExD-Box Helicase 50	Protein Coding	Q9BQ39	47	GC10P068901	0.252444	https://www.genecards.org/cgi-bin/carddisp.pl?gene=DDX50
DERA	Deoxyribose-Phosphate Aldolase	Protein Coding	Q9Y315	47	GC12P015911	0.252444	https://www.genecards.org/cgi-bin/carddisp.pl?gene=DERA
DNAAF5	Dynein Axonemal Assembly Factor 5	Protein Coding	Q86Y56	47	GC07P000726	0.252444	https://www.genecards.org/cgi-bin/carddisp.pl?gene=DNAAF5
DNAJA2	DnaJ Heat Shock Protein Family (Hsp40) Member A2	Protein Coding	O60884	47	GC16M046955	0.252444	https://www.genecards.org/cgi-bin/carddisp.pl?gene=DNAJA2
DNPEP	Aspartyl Aminopeptidase	Protein Coding	Q9ULA0	47	GC02M219373	0.252444	https://www.genecards.org/cgi-bin/carddisp.pl?gene=DNPEP
EMC10	ER Membrane Protein Complex Subunit 10	Protein Coding	Q5UCC4	47	GC19P050476	0.252444	https://www.genecards.org/cgi-bin/carddisp.pl?gene=EMC10
ERGIC3	ERGIC And Golgi 3	Protein Coding	Q9Y282	47	GC20P035542	0.252444	https://www.genecards.org/cgi-bin/carddisp.pl?gene=ERGIC3
ERP29	Endoplasmic Reticulum Protein 29	Protein Coding	P30040	47	GC12P112013	0.252444	https://www.genecards.org/cgi-bin/carddisp.pl?gene=ERP29
GPRC5A	G Protein-Coupled Receptor Class C Group 5 Member A	Protein Coding	Q8NFJ5	47	GC12P012890	0.252444	https://www.genecards.org/cgi-bin/carddisp.pl?gene=GPRC5A
H2AZ2	H2A.Z Variant Histone 2	Protein Coding	Q71UI9	47	GC07M045450	0.252444	https://www.genecards.org/cgi-bin/carddisp.pl?gene=H2AZ2
HNRNPH3	Heterogeneous Nuclear Ribonucleoprotein H3	Protein Coding	P31942	47	GC10P068331	0.252444	https://www.genecards.org/cgi-bin/carddisp.pl?gene=HNRNPH3
IPO7	Importin 7	Protein Coding	O95373	47	GC11P009384	0.252444	https://www.genecards.org/cgi-bin/carddisp.pl?gene=IPO7
KCTD15	Potassium Channel Tetramerization Domain Containing 15	Protein Coding	Q96SI1	47	GC19P122883	0.252444	https://www.genecards.org/cgi-bin/carddisp.pl?gene=KCTD15
KLHL8	Kelch Like Family Member 8	Protein Coding	Q9P2G9	47	GC04M087160	0.252444	https://www.genecards.org/cgi-bin/carddisp.pl?gene=KLHL8
MMS19	MMS19 Homolog, Cytosolic Iron-Sulfur Assembly Component	Protein Coding	Q96T76	47	GC10M097458	0.252444	https://www.genecards.org/cgi-bin/carddisp.pl?gene=MMS19
MT-CO2	Mitochondrially Encoded Cytochrome C Oxidase II	Protein Coding	P00403	47	GCMTP007587	0.252444	https://www.genecards.org/cgi-bin/carddisp.pl?gene=MT-CO2
NCLN	Nicalin	Protein Coding	Q969V3	47	GC19P003185	0.252444	https://www.genecards.org/cgi-bin/carddisp.pl?gene=NCLN
NSUN4	NOP2/Sun RNA Methyltransferase 4	Protein Coding	Q96CB9	47	GC01P055518	0.252444	https://www.genecards.org/cgi-bin/carddisp.pl?gene=NSUN4
P3H3	Prolyl 3-Hydroxylase 3	Protein Coding	Q8IVL6	47	GC12P042109	0.252444	https://www.genecards.org/cgi-bin/carddisp.pl?gene=P3H3
P3H4	Prolyl 3-Hydroxylase Family Member 4 (Inactive)	Protein Coding	Q92791	47	GC17M041801	0.252444	https://www.genecards.org/cgi-bin/carddisp.pl?gene=P3H4
PDXDC1	Pyridoxal Dependent Decarboxylase Domain Containing 1	Protein Coding	Q6P996	47	GC16P014974	0.252444	https://www.genecards.org/cgi-bin/carddisp.pl?gene=PDXDC1
PHF5A	PHD Finger Protein 5A	Protein Coding	Q7RTV0	47	GC22M041459	0.252444	https://www.genecards.org/cgi-bin/carddisp.pl?gene=PHF5A
PLPP2	Phospholipid Phosphatase 2	Protein Coding	O43688	47	GC19M095712	0.252444	https://www.genecards.org/cgi-bin/carddisp.pl?gene=PLPP2
PNO1	Partner Of NOB1 Homolog	Protein Coding	Q9NRX1	47	GC02P068157	0.252444	https://www.genecards.org/cgi-bin/carddisp.pl?gene=PNO1
PRPF19	Pre-MRNA Processing Factor 19	Protein Coding	Q9UMS4	47	GC11M060890	0.252444	https://www.genecards.org/cgi-bin/carddisp.pl?gene=PRPF19
PSME1	Proteasome Activator Subunit 1	Protein Coding	Q06323	47	GC14P024136	0.252444	https://www.genecards.org/cgi-bin/carddisp.pl?gene=PSME1
RAI14	Retinoic Acid Induced 14	Protein Coding	Q9P0K7	47	GC05P034656	0.252444	https://www.genecards.org/cgi-bin/carddisp.pl?gene=RAI14
RPL14	Ribosomal Protein L14	Protein Coding	P50914	47	GC03P041044	0.252444	https://www.genecards.org/cgi-bin/carddisp.pl?gene=RPL14
SDF2L1	Stromal Cell Derived Factor 2 Like 1	Protein Coding	Q9HCN8	47	GC22P075477	0.252444	https://www.genecards.org/cgi-bin/carddisp.pl?gene=SDF2L1
SEC11A	SEC11 Homolog A, Signal Peptidase Complex Subunit	Protein Coding	P67812	47	GC15M084669	0.252444	https://www.genecards.org/cgi-bin/carddisp.pl?gene=SEC11A
SEC62	SEC62 Homolog, Preprotein Translocation Factor	Protein Coding	Q99442	47	GC03P169966	0.252444	https://www.genecards.org/cgi-bin/carddisp.pl?gene=SEC62
SPECC1	Sperm Antigen With Calponin Homology And Coiled-Coil Domains 1	Protein Coding	Q5M775	47	GC17P122355	0.252444	https://www.genecards.org/cgi-bin/carddisp.pl?gene=SPECC1
TAMM41	TAM41 Mitochondrial Translocator Assembly And Maintenance Homolog	Protein Coding	Q96BW9	47	GC03M011721	0.252444	https://www.genecards.org/cgi-bin/carddisp.pl?gene=TAMM41
TBL3	Transducin Beta Like 3	Protein Coding	Q12788	47	GC16P095802	0.252444	https://www.genecards.org/cgi-bin/carddisp.pl?gene=TBL3
TMED2	Transmembrane P24 Trafficking Protein 2	Protein Coding	Q15363	47	GC12P123584	0.252444	https://www.genecards.org/cgi-bin/carddisp.pl?gene=TMED2
TOR3A	Torsin Family 3 Member A	Protein Coding	Q9H497	47	GC01P179081	0.252444	https://www.genecards.org/cgi-bin/carddisp.pl?gene=TOR3A
UGGT2	UDP-Glucose Glycoprotein Glucosyltransferase 2	Protein Coding	Q9NYU1	47	GC13M095801	0.252444	https://www.genecards.org/cgi-bin/carddisp.pl?gene=UGGT2
AFG2B	AFG2 AAA ATPase Homolog B	Protein Coding	Q9BVQ7	46	GC15P045402	0.252444	https://www.genecards.org/cgi-bin/carddisp.pl?gene=AFG2B
ANKHD1	Ankyrin Repeat And KH Domain Containing 1	Protein Coding	Q8IWZ3	46	GC05P153576	0.252444	https://www.genecards.org/cgi-bin/carddisp.pl?gene=ANKHD1
ANKZF1	Ankyrin Repeat And Zinc Finger Peptidyl TRNA Hydrolase 1	Protein Coding	Q9H8Y5	46	GC02P219229	0.252444	https://www.genecards.org/cgi-bin/carddisp.pl?gene=ANKZF1
CROCC	Ciliary Rootlet Coiled-Coil, Rootletin	Protein Coding	Q5TZA2	46	GC01P051653	0.252444	https://www.genecards.org/cgi-bin/carddisp.pl?gene=CROCC
DCAF13	DDB1 And CUL4 Associated Factor 13	Protein Coding	Q9NV06	46	GC08P103414	0.252444	https://www.genecards.org/cgi-bin/carddisp.pl?gene=DCAF13
EPB41L2	Erythrocyte Membrane Protein Band 4.1 Like 2	Protein Coding	O43491	46	GC06M130820	0.252444	https://www.genecards.org/cgi-bin/carddisp.pl?gene=EPB41L2
ERGIC2	ERGIC And Golgi 2	Protein Coding	Q96RQ1	46	GC12M029337	0.252444	https://www.genecards.org/cgi-bin/carddisp.pl?gene=ERGIC2
GXYLT1	Glucoside Xylosyltransferase 1	Protein Coding	Q4G148	46	GC12M042081	0.252444	https://www.genecards.org/cgi-bin/carddisp.pl?gene=GXYLT1
HMGN2	High Mobility Group Nucleosomal Binding Domain 2	Protein Coding	P05204	46	GC01P052708	0.252444	https://www.genecards.org/cgi-bin/carddisp.pl?gene=HMGN2
LRWD1	Leucine Rich Repeats And WD Repeat Domain Containing 1	Protein Coding	Q9UFC0	46	GC07P102464	0.252444	https://www.genecards.org/cgi-bin/carddisp.pl?gene=LRWD1
MRPS26	Mitochondrial Ribosomal Protein S26	Protein Coding	Q9BYN8	46	GC20P008963	0.252444	https://www.genecards.org/cgi-bin/carddisp.pl?gene=MRPS26
NAA30	N-Alpha-Acetyltransferase 30, NatC Catalytic Subunit	Protein Coding	Q147X3	46	GC14P057390	0.252444	https://www.genecards.org/cgi-bin/carddisp.pl?gene=NAA30
NEDD1	NEDD1 Gamma-Tubulin Ring Complex Targeting Factor	Protein Coding	Q8NHV4	46	GC12P096907	0.252444	https://www.genecards.org/cgi-bin/carddisp.pl?gene=NEDD1
NOA1	Nitric Oxide Associated 1	Protein Coding	Q8NC60	46	GC04M056963	0.252444	https://www.genecards.org/cgi-bin/carddisp.pl?gene=NOA1
PSMD13	Proteasome 26S Subunit, Non-ATPase 13	Protein Coding	Q9UNM6	46	GC11P000236	0.252444	https://www.genecards.org/cgi-bin/carddisp.pl?gene=PSMD13
RAB13	RAB13, Member RAS Oncogene Family	Protein Coding	P51153	46	GC01M153981	0.252444	https://www.genecards.org/cgi-bin/carddisp.pl?gene=RAB13
RETSAT	Retinol Saturase	Protein Coding	Q6NUM9	46	GC02M085344	0.252444	https://www.genecards.org/cgi-bin/carddisp.pl?gene=RETSAT
RNF114	Ring Finger Protein 114	Protein Coding	Q9Y508	46	GC20P049936	0.252444	https://www.genecards.org/cgi-bin/carddisp.pl?gene=RNF114
SCARA3	Scavenger Receptor Class A Member 3	Protein Coding	Q6AZY7	46	GC08P027633	0.252444	https://www.genecards.org/cgi-bin/carddisp.pl?gene=SCARA3
SEPTIN7	Septin 7	Protein Coding	Q16181	46	GC07P036833	0.252444	https://www.genecards.org/cgi-bin/carddisp.pl?gene=SEPTIN7
SRP9	Signal Recognition Particle 9	Protein Coding	P49458	46	GC01P225777	0.252444	https://www.genecards.org/cgi-bin/carddisp.pl?gene=SRP9
SYNGR2	Synaptogyrin 2	Protein Coding	O43760	46	GC17P078168	0.252444	https://www.genecards.org/cgi-bin/carddisp.pl?gene=SYNGR2
TBC1D15	TBC1 Domain Family Member 15	Protein Coding	Q8TC07	46	GC12P071839	0.252444	https://www.genecards.org/cgi-bin/carddisp.pl?gene=TBC1D15
TM9SF4	Transmembrane 9 Superfamily Member 4	Protein Coding	Q92544	46	GC20P032109	0.252444	https://www.genecards.org/cgi-bin/carddisp.pl?gene=TM9SF4
UFL1	UFM1 Specific Ligase 1	Protein Coding	O94874	46	GC06P096521	0.252444	https://www.genecards.org/cgi-bin/carddisp.pl?gene=UFL1
URB2	URB2 Ribosome Biogenesis Homolog	Protein Coding	Q14146	46	GC01P229626	0.252444	https://www.genecards.org/cgi-bin/carddisp.pl?gene=URB2
XXYLT1	Xyloside Xylosyltransferase 1	Protein Coding	Q8NBI6	46	GC03M195068	0.252444	https://www.genecards.org/cgi-bin/carddisp.pl?gene=XXYLT1
BABAM2	BRISC And BRCA1 A Complex Member 2	Protein Coding	Q9NXR7	45	GC02P028802	0.252444	https://www.genecards.org/cgi-bin/carddisp.pl?gene=BABAM2
BUD23	BUD23 RRNA Methyltransferase And Ribosome Maturation Factor	Protein Coding	O43709	45	GC07P088467	0.252444	https://www.genecards.org/cgi-bin/carddisp.pl?gene=BUD23
CEP72	Centrosomal Protein 72	Protein Coding	Q9P209	45	GC05P000612	0.252444	https://www.genecards.org/cgi-bin/carddisp.pl?gene=CEP72
CNN2	Calponin 2	Protein Coding	Q99439	45	GC19P001026	0.252444	https://www.genecards.org/cgi-bin/carddisp.pl?gene=CNN2
CNPY2	Canopy FGF Signaling Regulator 2	Protein Coding	Q9Y2B0	45	GC12M056309	0.252444	https://www.genecards.org/cgi-bin/carddisp.pl?gene=CNPY2
COPS4	COP9 Signalosome Subunit 4	Protein Coding	Q9BT78	45	GC04P083034	0.252444	https://www.genecards.org/cgi-bin/carddisp.pl?gene=COPS4
DNAJC10	DnaJ Heat Shock Protein Family (Hsp40) Member C10	Protein Coding	Q8IXB1	45	GC02P182716	0.252444	https://www.genecards.org/cgi-bin/carddisp.pl?gene=DNAJC10
ESYT1	Extended Synaptotagmin 1	Protein Coding	Q9BSJ8	45	GC12P062003	0.252444	https://www.genecards.org/cgi-bin/carddisp.pl?gene=ESYT1
FADS3	Fatty Acid Desaturase 3	Protein Coding	Q9Y5Q0	45	GC11M061873	0.252444	https://www.genecards.org/cgi-bin/carddisp.pl?gene=FADS3
GOLIM4	Golgi Integral Membrane Protein 4	Protein Coding	O00461	45	GC03M168008	0.252444	https://www.genecards.org/cgi-bin/carddisp.pl?gene=GOLIM4
H2BC15	H2B Clustered Histone 15	Protein Coding	Q99877	45	GC06P144618	0.252444	https://www.genecards.org/cgi-bin/carddisp.pl?gene=H2BC15
HSD17B12	Hydroxysteroid 17-Beta Dehydrogenase 12	Protein Coding	Q53GQ0	45	GC11P043556	0.252444	https://www.genecards.org/cgi-bin/carddisp.pl?gene=HSD17B12
IGHG1	Immunoglobulin Heavy Constant Gamma 1 (G1m Marker)	Protein Coding	P01857	45	GC14M105736	0.252444	https://www.genecards.org/cgi-bin/carddisp.pl?gene=IGHG1
KPNA6	Karyopherin Subunit Alpha 6	Protein Coding	O60684	45	GC01P032108	0.252444	https://www.genecards.org/cgi-bin/carddisp.pl?gene=KPNA6
LAMTOR1	Late Endosomal/Lysosomal Adaptor, MAPK And MTOR Activator 1	Protein Coding	Q6IAA8	45	GC11M072085	0.252444	https://www.genecards.org/cgi-bin/carddisp.pl?gene=LAMTOR1
LAMTOR3	Late Endosomal/Lysosomal Adaptor, MAPK And MTOR Activator 3	Protein Coding	Q9UHA4	45	GC04M099878	0.252444	https://www.genecards.org/cgi-bin/carddisp.pl?gene=LAMTOR3
LANCL1	LanC Like Glutathione S-Transferase 1	Protein Coding	O43813	45	GC02M210431	0.252444	https://www.genecards.org/cgi-bin/carddisp.pl?gene=LANCL1
LIN7C	Lin-7 Homolog C, Crumbs Cell Polarity Complex Component	Protein Coding	Q9NUP9	45	GC11M027494	0.252444	https://www.genecards.org/cgi-bin/carddisp.pl?gene=LIN7C
MRPL38	Mitochondrial Ribosomal Protein L38	Protein Coding	Q96DV4	45	GC17M086237	0.252444	https://www.genecards.org/cgi-bin/carddisp.pl?gene=MRPL38
NAA35	N-Alpha-Acetyltransferase 35, NatC Auxiliary Subunit	Protein Coding	Q5VZE5	45	GC09P085941	0.252444	https://www.genecards.org/cgi-bin/carddisp.pl?gene=NAA35
NELFE	Negative Elongation Factor Complex Member E	Protein Coding	P18615	45	GC06M031952	0.252444	https://www.genecards.org/cgi-bin/carddisp.pl?gene=NELFE
NEMF	Nuclear Export Mediator Factor	Protein Coding	O60524	45	GC14M049782	0.252444	https://www.genecards.org/cgi-bin/carddisp.pl?gene=NEMF
NENF	Neudesin Neurotrophic Factor	Protein Coding	Q9UMX5	45	GC01P212432	0.252444	https://www.genecards.org/cgi-bin/carddisp.pl?gene=NENF
NLE1	Notchless Homolog 1	Protein Coding	Q9NVX2	45	GC17M035128	0.252444	https://www.genecards.org/cgi-bin/carddisp.pl?gene=NLE1
PAIP1	Poly(A) Binding Protein Interacting Protein 1	Protein Coding	Q9H074	45	GC05M043526	0.252444	https://www.genecards.org/cgi-bin/carddisp.pl?gene=PAIP1
PDCD5	Programmed Cell Death 5	Protein Coding	O14737	45	GC19P032581	0.252444	https://www.genecards.org/cgi-bin/carddisp.pl?gene=PDCD5
PDIA5	Protein Disulfide Isomerase Family A Member 5	Protein Coding	Q14554	45	GC03P123067	0.252444	https://www.genecards.org/cgi-bin/carddisp.pl?gene=PDIA5
PLBD2	Phospholipase B Domain Containing 2	Protein Coding	Q8NHP8	45	GC12P113358	0.252444	https://www.genecards.org/cgi-bin/carddisp.pl?gene=PLBD2
POGLUT3	Protein O-Glucosyltransferase 3	Protein Coding	Q7Z4H8	45	GC11M129837	0.252444	https://www.genecards.org/cgi-bin/carddisp.pl?gene=POGLUT3
PPFIA1	PTPRF Interacting Protein Alpha 1	Protein Coding	Q13136	45	GC11P070270	0.252444	https://www.genecards.org/cgi-bin/carddisp.pl?gene=PPFIA1
RAB11FIP1	RAB11 Family Interacting Protein 1	Protein Coding	Q6WKZ4	45	GC08M037858	0.252444	https://www.genecards.org/cgi-bin/carddisp.pl?gene=RAB11FIP1
RAB14	RAB14, Member RAS Oncogene Family	Protein Coding	P61106	45	GC09M121178	0.252444	https://www.genecards.org/cgi-bin/carddisp.pl?gene=RAB14
RDH13	Retinol Dehydrogenase 13	Protein Coding	Q8NBN7	45	GC19M055039	0.252444	https://www.genecards.org/cgi-bin/carddisp.pl?gene=RDH13
RPL12	Ribosomal Protein L12	Protein Coding	P30050	45	GC09M127447	0.252444	https://www.genecards.org/cgi-bin/carddisp.pl?gene=RPL12
RPL37	Ribosomal Protein L37	Protein Coding	P61927	45	GC05M040825	0.252444	https://www.genecards.org/cgi-bin/carddisp.pl?gene=RPL37
RPL37A	Ribosomal Protein L37a	Protein Coding	P61513	45	GC02P216498	0.252444	https://www.genecards.org/cgi-bin/carddisp.pl?gene=RPL37A
RPRD1B	Regulation Of Nuclear Pre-MRNA Domain Containing 1B	Protein Coding	Q9NQG5	45	GC20P038033	0.252444	https://www.genecards.org/cgi-bin/carddisp.pl?gene=RPRD1B
RPS25	Ribosomal Protein S25	Protein Coding	P62851	45	GC11M119015	0.252444	https://www.genecards.org/cgi-bin/carddisp.pl?gene=RPS25
RTRAF	RNA Transcription, Translation And Transport Factor	Protein Coding	Q9Y224	45	GC14P051992	0.252444	https://www.genecards.org/cgi-bin/carddisp.pl?gene=RTRAF
SEPTIN11	Septin 11	Protein Coding	Q9NVA2	45	GC04P077095	0.252444	https://www.genecards.org/cgi-bin/carddisp.pl?gene=SEPTIN11
SORBS3	Sorbin And SH3 Domain Containing 3	Protein Coding	O60504	45	GC08P022544	0.252444	https://www.genecards.org/cgi-bin/carddisp.pl?gene=SORBS3
SPCS1	Signal Peptidase Complex Subunit 1	Protein Coding	Q9Y6A9	45	GC03P060003	0.252444	https://www.genecards.org/cgi-bin/carddisp.pl?gene=SPCS1
SPNS1	SPNS Lysolipid Transporter 1, Lysophospholipid	Protein Coding	Q9H2V7	45	GC16P028974	0.252444	https://www.genecards.org/cgi-bin/carddisp.pl?gene=SPNS1
STRBP	Spermatid Perinuclear RNA Binding Protein	Protein Coding	Q96SI9	45	GC09M124240	0.252444	https://www.genecards.org/cgi-bin/carddisp.pl?gene=STRBP
SUGT1	SGT1 Homolog, MIS12 Kinetochore Complex Assembly Cochaperone	Protein Coding	Q9Y2Z0	45	GC13P052652	0.252444	https://www.genecards.org/cgi-bin/carddisp.pl?gene=SUGT1
TAGLN3	Transgelin 3	Protein Coding	Q9UI15	45	GC03P111998	0.252444	https://www.genecards.org/cgi-bin/carddisp.pl?gene=TAGLN3
TMED4	Transmembrane P24 Trafficking Protein 4	Protein Coding	Q7Z7H5	45	GC07M044577	0.252444	https://www.genecards.org/cgi-bin/carddisp.pl?gene=TMED4
TMED7	Transmembrane P24 Trafficking Protein 7	Protein Coding	Q9Y3B3	45	GC05M115613	0.252444	https://www.genecards.org/cgi-bin/carddisp.pl?gene=TMED7
TMX1	Thioredoxin Related Transmembrane Protein 1	Protein Coding	Q9H3N1	45	GC14P051240	0.252444	https://www.genecards.org/cgi-bin/carddisp.pl?gene=TMX1
TOR1AIP2	Torsin 1A Interacting Protein 2	Protein Coding	Q9H496	45	GC01M186008	0.252444	https://www.genecards.org/cgi-bin/carddisp.pl?gene=TOR1AIP2
TYSND1	Trypsin Like Peroxisomal Matrix Peptidase 1	Protein Coding	Q2T9J0	45	GC10M070137	0.252444	https://www.genecards.org/cgi-bin/carddisp.pl?gene=TYSND1
UBXN1	UBX Domain Protein 1	Protein Coding	Q04323	45	GC11M128856	0.252444	https://www.genecards.org/cgi-bin/carddisp.pl?gene=UBXN1
WDR6	WD Repeat Domain 6	Protein Coding	Q9NNW5	45	GC03P049007	0.252444	https://www.genecards.org/cgi-bin/carddisp.pl?gene=WDR6
XPOT	Exportin For TRNA	Protein Coding	O43592	45	GC12P064404	0.252444	https://www.genecards.org/cgi-bin/carddisp.pl?gene=XPOT
BOD1L1	Biorientation Of Chromosomes In Cell Division 1 Like 1	Protein Coding	Q8NFC6	44	GC04M013571	0.252444	https://www.genecards.org/cgi-bin/carddisp.pl?gene=BOD1L1
BZW1	Basic Leucine Zipper And W2 Domains 1	Protein Coding	Q7L1Q6	44	GC02P200810	0.252444	https://www.genecards.org/cgi-bin/carddisp.pl?gene=BZW1
CLNS1A	Chloride Nucleotide-Sensitive Channel 1A	Protein Coding	P54105	44	GC11M129420	0.252444	https://www.genecards.org/cgi-bin/carddisp.pl?gene=CLNS1A
CNOT6	CCR4-NOT Transcription Complex Subunit 6	Protein Coding	Q9ULM6	44	GC05P180494	0.252444	https://www.genecards.org/cgi-bin/carddisp.pl?gene=CNOT6
DDX55	DEAD-Box Helicase 55	Protein Coding	Q8NHQ9	44	GC12P123602	0.252444	https://www.genecards.org/cgi-bin/carddisp.pl?gene=DDX55
EIF3L	Eukaryotic Translation Initiation Factor 3 Subunit L	Protein Coding	Q9Y262	44	GC22P037848	0.252444	https://www.genecards.org/cgi-bin/carddisp.pl?gene=EIF3L
ERLEC1	Endoplasmic Reticulum Lectin 1	Protein Coding	Q96DZ1	44	GC02P053786	0.252444	https://www.genecards.org/cgi-bin/carddisp.pl?gene=ERLEC1
FKBP9	FKBP Prolyl Isomerase 9	Protein Coding	O95302	44	GC07P032957	0.252444	https://www.genecards.org/cgi-bin/carddisp.pl?gene=FKBP9
GALNT7	Polypeptide N-Acetylgalactosaminyltransferase 7	Protein Coding	Q86SF2	44	GC04P173168	0.252444	https://www.genecards.org/cgi-bin/carddisp.pl?gene=GALNT7
HECTD1	HECT Domain E3 Ubiquitin Protein Ligase 1	Protein Coding	Q9ULT8	44	GC14M031100	0.252444	https://www.genecards.org/cgi-bin/carddisp.pl?gene=HECTD1
HSPBP1	HSPA (Hsp70) Binding Protein 1	Protein Coding	Q9NZL4	44	GC19M055262	0.252444	https://www.genecards.org/cgi-bin/carddisp.pl?gene=HSPBP1
METTL13	Methyltransferase 13, EEF1A N-Terminus And K55	Protein Coding	Q8N6R0	44	GC01P171781	0.252444	https://www.genecards.org/cgi-bin/carddisp.pl?gene=METTL13
MLEC	Malectin	Protein Coding	Q14165	44	GC12P120687	0.252444	https://www.genecards.org/cgi-bin/carddisp.pl?gene=MLEC
MRPL15	Mitochondrial Ribosomal Protein L15	Protein Coding	Q9P015	44	GC08P054135	0.252444	https://www.genecards.org/cgi-bin/carddisp.pl?gene=MRPL15
MRPS17	Mitochondrial Ribosomal Protein S17	Protein Coding	Q9Y2R5	44	GC07P060881	0.252444	https://www.genecards.org/cgi-bin/carddisp.pl?gene=MRPS17
NDC1	NDC1 Transmembrane Nucleoporin	Protein Coding	Q9BTX1	44	GC01M053765	0.252444	https://www.genecards.org/cgi-bin/carddisp.pl?gene=NDC1
NOC4L	Nucleolar Complex Associated 4 Homolog	Protein Coding	Q9BVI4	44	GC12P132144	0.252444	https://www.genecards.org/cgi-bin/carddisp.pl?gene=NOC4L
NOMO2	NODAL Modulator 2	Protein Coding	Q5JPE7	44	GC16M026235	0.252444	https://www.genecards.org/cgi-bin/carddisp.pl?gene=NOMO2
PCID2	PCI Domain Containing 2	Protein Coding	Q5JVF3	44	GC13M113167	0.252444	https://www.genecards.org/cgi-bin/carddisp.pl?gene=PCID2
PCYOX1	Prenylcysteine Oxidase 1	Protein Coding	Q9UHG3	44	GC02P070257	0.252444	https://www.genecards.org/cgi-bin/carddisp.pl?gene=PCYOX1
QARS1	Glutaminyl-TRNA Synthetase 1	Protein Coding	P47897	44	GC03M053991	0.252444	https://www.genecards.org/cgi-bin/carddisp.pl?gene=QARS1
RCN3	Reticulocalbin 3	Protein Coding	Q96D15	44	GC19P123420	0.252444	https://www.genecards.org/cgi-bin/carddisp.pl?gene=RCN3
RTCB	RNA 2',3'-Cyclic Phosphate And 5'-OH Ligase	Protein Coding	Q9Y3I0	44	GC22M032387	0.252444	https://www.genecards.org/cgi-bin/carddisp.pl?gene=RTCB
SACM1L	SAC1 Like Phosphatidylinositide Phosphatase	Protein Coding	Q9NTJ5	44	GC03P059700	0.252444	https://www.genecards.org/cgi-bin/carddisp.pl?gene=SACM1L
SLTM	SAFB Like Transcription Modulator	Protein Coding	Q9NWH9	44	GC15M058879	0.252444	https://www.genecards.org/cgi-bin/carddisp.pl?gene=SLTM
SPCS2	Signal Peptidase Complex Subunit 2	Protein Coding	Q15005	44	GC11P095316	0.252444	https://www.genecards.org/cgi-bin/carddisp.pl?gene=SPCS2
SRPRB	SRP Receptor Subunit Beta	Protein Coding	Q9Y5M8	44	GC03P133784	0.252444	https://www.genecards.org/cgi-bin/carddisp.pl?gene=SRPRB
SRSF11	Serine And Arginine Rich Splicing Factor 11	Protein Coding	Q05519	44	GC01P070214	0.252444	https://www.genecards.org/cgi-bin/carddisp.pl?gene=SRSF11
ST6GALNAC4	ST6 N-Acetylgalactosaminide Alpha-2,6-Sialyltransferase 4	Protein Coding	Q9H4F1	44	GC09M127907	0.252444	https://www.genecards.org/cgi-bin/carddisp.pl?gene=ST6GALNAC4
TM9SF2	Transmembrane 9 Superfamily Member 2	Protein Coding	Q99805	44	GC13P099446	0.252444	https://www.genecards.org/cgi-bin/carddisp.pl?gene=TM9SF2
TMEM33	Transmembrane Protein 33	Protein Coding	P57088	44	GC04P041937	0.252444	https://www.genecards.org/cgi-bin/carddisp.pl?gene=TMEM33
TRMT11	TRNA Methyltransferase 11 Homolog	Protein Coding	Q7Z4G4	44	GC06P125986	0.252444	https://www.genecards.org/cgi-bin/carddisp.pl?gene=TRMT11
TXNDC12	Thioredoxin Domain Containing 12	Protein Coding	O95881	44	GC01M052020	0.252444	https://www.genecards.org/cgi-bin/carddisp.pl?gene=TXNDC12
UBAP2L	Ubiquitin Associated Protein 2 Like	Protein Coding	Q14157	44	GC01P167192	0.252444	https://www.genecards.org/cgi-bin/carddisp.pl?gene=UBAP2L
VTA1	Vesicle Trafficking 1	Protein Coding	Q9NP79	44	GC06P142147	0.252444	https://www.genecards.org/cgi-bin/carddisp.pl?gene=VTA1
WDR12	WD Repeat Domain 12	Protein Coding	Q9GZL7	44	GC02M202874	0.252444	https://www.genecards.org/cgi-bin/carddisp.pl?gene=WDR12
WDR3	WD Repeat Domain 3	Protein Coding	Q9UNX4	44	GC01P117929	0.252444	https://www.genecards.org/cgi-bin/carddisp.pl?gene=WDR3
WDR75	WD Repeat Domain 75	Protein Coding	Q8IWA0	44	GC02P189441	0.252444	https://www.genecards.org/cgi-bin/carddisp.pl?gene=WDR75
APOBEC3C	Apolipoprotein B MRNA Editing Enzyme Catalytic Subunit 3C	Protein Coding	Q9NRW3	43	GC22P039014	0.252444	https://www.genecards.org/cgi-bin/carddisp.pl?gene=APOBEC3C
ARL8A	ADP Ribosylation Factor Like GTPase 8A	Protein Coding	Q96BM9	43	GC01M202133	0.252444	https://www.genecards.org/cgi-bin/carddisp.pl?gene=ARL8A
BASP1	Brain Abundant Membrane Attached Signal Protein 1	Protein Coding	P80723	43	GC05P017065	0.252444	https://www.genecards.org/cgi-bin/carddisp.pl?gene=BASP1
CCAR1	Cell Division Cycle And Apoptosis Regulator 1	Protein Coding	Q8IX12	43	GC10P068721	0.252444	https://www.genecards.org/cgi-bin/carddisp.pl?gene=CCAR1
CEP112	Centrosomal Protein 112	Protein Coding	Q8N8E3	43	GC17M065635	0.252444	https://www.genecards.org/cgi-bin/carddisp.pl?gene=CEP112
CFAP20	Cilia And Flagella Associated Protein 20	Protein Coding	Q9Y6A4	43	GC16M058113	0.252444	https://www.genecards.org/cgi-bin/carddisp.pl?gene=CFAP20
CHID1	Chitinase Domain Containing 1	Protein Coding	Q9BWS9	43	GC11M000867	0.252444	https://www.genecards.org/cgi-bin/carddisp.pl?gene=CHID1
CLUH	Clustered Mitochondria Homolog	Protein Coding	O75153	43	GC17M002689	0.252444	https://www.genecards.org/cgi-bin/carddisp.pl?gene=CLUH
CORO1B	Coronin 1B	Protein Coding	Q9BR76	43	GC11M067435	0.252444	https://www.genecards.org/cgi-bin/carddisp.pl?gene=CORO1B
DCTPP1	DCTP Pyrophosphatase 1	Protein Coding	Q9H773	43	GC16M044931	0.252444	https://www.genecards.org/cgi-bin/carddisp.pl?gene=DCTPP1
EBNA1BP2	EBNA1 Binding Protein 2	Protein Coding	Q99848	43	GC01M043165	0.252444	https://www.genecards.org/cgi-bin/carddisp.pl?gene=EBNA1BP2
HAUS7	HAUS Augmin Like Complex Subunit 7	Protein Coding	Q99871	43	GC0XM153447	0.252444	https://www.genecards.org/cgi-bin/carddisp.pl?gene=HAUS7
HNRNPA0	Heterogeneous Nuclear Ribonucleoprotein A0	Protein Coding	Q13151	43	GC05M137750	0.252444	https://www.genecards.org/cgi-bin/carddisp.pl?gene=HNRNPA0
IKBIP	IKBKB Interacting Protein	Protein Coding	Q70UQ0	43	GC12M098613	0.252444	https://www.genecards.org/cgi-bin/carddisp.pl?gene=IKBIP
LMF2	Lipase Maturation Factor 2	Protein Coding	Q9BU23	43	GC22M050502	0.252444	https://www.genecards.org/cgi-bin/carddisp.pl?gene=LMF2
LRRC59	Leucine Rich Repeat Containing 59	Protein Coding	Q96AG4	43	GC17M050375	0.252444	https://www.genecards.org/cgi-bin/carddisp.pl?gene=LRRC59
LUZP1	Leucine Zipper Protein 1	Protein Coding	Q86V48	43	GC01M023085	0.252444	https://www.genecards.org/cgi-bin/carddisp.pl?gene=LUZP1
MAP7D3	MAP7 Domain Containing 3	Protein Coding	Q8IWC1	43	GC0XM136213	0.252444	https://www.genecards.org/cgi-bin/carddisp.pl?gene=MAP7D3
MFSD12	Major Facilitator Superfamily Domain Containing 12	Protein Coding	Q6NUT3	43	GC19M095894	0.252444	https://www.genecards.org/cgi-bin/carddisp.pl?gene=MFSD12
MRPL21	Mitochondrial Ribosomal Protein L21	Protein Coding	Q7Z2W9	43	GC11M129170	0.252444	https://www.genecards.org/cgi-bin/carddisp.pl?gene=MRPL21
MRPS11	Mitochondrial Ribosomal Protein S11	Protein Coding	P82912	43	GC15P088467	0.252444	https://www.genecards.org/cgi-bin/carddisp.pl?gene=MRPS11
MTCL1	Microtubule Crosslinking Factor 1	Protein Coding	Q9Y4B5	43	GC18P008705	0.252444	https://www.genecards.org/cgi-bin/carddisp.pl?gene=MTCL1
NDFIP1	Nedd4 Family Interacting Protein 1	Protein Coding	Q9BT67	43	GC05P142108	0.252444	https://www.genecards.org/cgi-bin/carddisp.pl?gene=NDFIP1
NIPSNAP3A	Nipsnap Homolog 3A	Protein Coding	Q9UFN0	43	GC09P104747	0.252444	https://www.genecards.org/cgi-bin/carddisp.pl?gene=NIPSNAP3A
NOP53	NOP53 Ribosome Biogenesis Factor	Protein Coding	Q9NZM5	43	GC19P123336	0.252444	https://www.genecards.org/cgi-bin/carddisp.pl?gene=NOP53
PCLAF	PCNA Clamp Associated Factor	Protein Coding	Q15004	43	GC15M151630	0.252444	https://www.genecards.org/cgi-bin/carddisp.pl?gene=PCLAF
PDCD11	Programmed Cell Death 11	Protein Coding	Q14690	43	GC10P103396	0.252444	https://www.genecards.org/cgi-bin/carddisp.pl?gene=PDCD11
PRPF38B	Pre-MRNA Processing Factor 38B	Protein Coding	Q5VTL8	43	GC01P108692	0.252444	https://www.genecards.org/cgi-bin/carddisp.pl?gene=PRPF38B
PRPSAP2	Phosphoribosyl Pyrophosphate Synthetase Associated Protein 2	Protein Coding	O60256	43	GC17P122300	0.252444	https://www.genecards.org/cgi-bin/carddisp.pl?gene=PRPSAP2
RPP38	Ribonuclease P/MRP Subunit P38	Protein Coding	P78345	43	GC10P015097	0.252444	https://www.genecards.org/cgi-bin/carddisp.pl?gene=RPP38
SARNP	SAP Domain Containing Ribonucleoprotein	Protein Coding	P82979	43	GC12M055752	0.252444	https://www.genecards.org/cgi-bin/carddisp.pl?gene=SARNP
SCAMP3	Secretory Carrier Membrane Protein 3	Protein Coding	O14828	43	GC01M155255	0.252444	https://www.genecards.org/cgi-bin/carddisp.pl?gene=SCAMP3
SPATS2L	Spermatogenesis Associated Serine Rich 2 Like	Protein Coding	Q9NUQ6	43	GC02P200305	0.252444	https://www.genecards.org/cgi-bin/carddisp.pl?gene=SPATS2L
SPCS3	Signal Peptidase Complex Subunit 3	Protein Coding	P61009	43	GC04P176319	0.252444	https://www.genecards.org/cgi-bin/carddisp.pl?gene=SPCS3
STK11IP	Serine/Threonine Kinase 11 Interacting Protein	Protein Coding	Q8N1F8	43	GC02P219597	0.252444	https://www.genecards.org/cgi-bin/carddisp.pl?gene=STK11IP
TBC1D13	TBC1 Domain Family Member 13	Protein Coding	Q9NVG8	43	GC09P128787	0.252444	https://www.genecards.org/cgi-bin/carddisp.pl?gene=TBC1D13
THUMPD3	THUMP Domain Containing 3	Protein Coding	Q9BV44	43	GC03P009362	0.252444	https://www.genecards.org/cgi-bin/carddisp.pl?gene=THUMPD3
TMED9	Transmembrane P24 Trafficking Protein 9	Protein Coding	Q9BVK6	43	GC05P187604	0.252444	https://www.genecards.org/cgi-bin/carddisp.pl?gene=TMED9
TNKS1BP1	Tankyrase 1 Binding Protein 1	Protein Coding	Q9C0C2	43	GC11M128680	0.252444	https://www.genecards.org/cgi-bin/carddisp.pl?gene=TNKS1BP1
U2SURP	U2 SnRNP Associated SURP Domain Containing	Protein Coding	O15042	43	GC03P142964	0.252444	https://www.genecards.org/cgi-bin/carddisp.pl?gene=U2SURP
UBLCP1	Ubiquitin Like Domain Containing CTD Phosphatase 1	Protein Coding	Q8WVY7	43	GC05P159263	0.252444	https://www.genecards.org/cgi-bin/carddisp.pl?gene=UBLCP1
ACOT1	Acyl-CoA Thioesterase 1	Protein Coding	Q86TX2	42	GC14P073505	0.252444	https://www.genecards.org/cgi-bin/carddisp.pl?gene=ACOT1
CCDC86	Coiled-Coil Domain Containing 86	Protein Coding	Q9H6F5	42	GC11P093425	0.252444	https://www.genecards.org/cgi-bin/carddisp.pl?gene=CCDC86
DNAJA4	DnaJ Heat Shock Protein Family (Hsp40) Member A4	Protein Coding	Q8WW22	42	GC15P078264	0.252444	https://www.genecards.org/cgi-bin/carddisp.pl?gene=DNAJA4
HERC4	HECT And RLD Domain Containing E3 Ubiquitin Protein Ligase 4	Protein Coding	Q5GLZ8	42	GC10M067921	0.252444	https://www.genecards.org/cgi-bin/carddisp.pl?gene=HERC4
IAH1	Isoamyl Acetate Hydrolyzing Esterase 1 (Putative)	Protein Coding	Q2TAA2	42	GC02P009473	0.252444	https://www.genecards.org/cgi-bin/carddisp.pl?gene=IAH1
MRPL49	Mitochondrial Ribosomal Protein L49	Protein Coding	Q13405	42	GC11P094596	0.252444	https://www.genecards.org/cgi-bin/carddisp.pl?gene=MRPL49
NAA40	N-Alpha-Acetyltransferase 40, NatD Catalytic Subunit	Protein Coding	Q86UY6	42	GC11P063938	0.252444	https://www.genecards.org/cgi-bin/carddisp.pl?gene=NAA40
NUDT21	Nudix Hydrolase 21	Protein Coding	O43809	42	GC16M056429	0.252444	https://www.genecards.org/cgi-bin/carddisp.pl?gene=NUDT21
POGLUT2	Protein O-Glucosyltransferase 2	Protein Coding	Q6UW63	42	GC13M102785	0.252444	https://www.genecards.org/cgi-bin/carddisp.pl?gene=POGLUT2
RTF2	Replication Termination Factor 2	Protein Coding	Q9BY42	42	GC20P056469	0.252444	https://www.genecards.org/cgi-bin/carddisp.pl?gene=RTF2
ARHGEF40	Rho Guanine Nucleotide Exchange Factor 40	Protein Coding	Q8TER5	41	GC14P047787	0.252444	https://www.genecards.org/cgi-bin/carddisp.pl?gene=ARHGEF40
CERCAM	Cerebral Endothelial Cell Adhesion Molecule	Protein Coding	Q5T4B2	41	GC09P128411	0.252444	https://www.genecards.org/cgi-bin/carddisp.pl?gene=CERCAM
CMSS1	Cms1 Ribosomal Small Subunit Homolog	Protein Coding	Q9BQ75	41	GC03P099817	0.252444	https://www.genecards.org/cgi-bin/carddisp.pl?gene=CMSS1
DNAJB12	DnaJ Heat Shock Protein Family (Hsp40) Member B12	Protein Coding	Q9NXW2	41	GC10M072332	0.252444	https://www.genecards.org/cgi-bin/carddisp.pl?gene=DNAJB12
EPPK1	Epiplakin 1	Protein Coding	P58107	41	GC08M143857	0.252444	https://www.genecards.org/cgi-bin/carddisp.pl?gene=EPPK1
GPATCH4	G-Patch Domain Containing 4 (Gene/Pseudogene)	Protein Coding	Q5T3I0	41	GC01M164034	0.252444	https://www.genecards.org/cgi-bin/carddisp.pl?gene=GPATCH4
GPR180	G Protein-Coupled Receptor 180	Protein Coding	Q86V85	41	GC13P094601	0.252444	https://www.genecards.org/cgi-bin/carddisp.pl?gene=GPR180
H2AC14	H2A Clustered Histone 14	Protein Coding	Q99878	41	GC06M096830	0.252444	https://www.genecards.org/cgi-bin/carddisp.pl?gene=H2AC14
KLHDC10	Kelch Domain Containing 10	Protein Coding	Q6PID8	41	GC07P130070	0.252444	https://www.genecards.org/cgi-bin/carddisp.pl?gene=KLHDC10
LANCL2	LanC Like Glutathione S-Transferase 2	Protein Coding	Q9NS86	41	GC07P055365	0.252444	https://www.genecards.org/cgi-bin/carddisp.pl?gene=LANCL2
LARP4	La Ribonucleoprotein 4	Protein Coding	Q71RC2	41	GC12P050392	0.252444	https://www.genecards.org/cgi-bin/carddisp.pl?gene=LARP4
MRPL22	Mitochondrial Ribosomal Protein L22	Protein Coding	Q9NWU5	41	GC05P154941	0.252444	https://www.genecards.org/cgi-bin/carddisp.pl?gene=MRPL22
MRPL34	Mitochondrial Ribosomal Protein L34	Protein Coding	Q9BQ48	41	GC19P122604	0.252444	https://www.genecards.org/cgi-bin/carddisp.pl?gene=MRPL34
MRPS21	Mitochondrial Ribosomal Protein S21	Protein Coding	P82921	41	GC01P166917	0.252444	https://www.genecards.org/cgi-bin/carddisp.pl?gene=MRPS21
NPEPL1	Aminopeptidase Like 1	Protein Coding	Q8NDH3	41	GC20P058689	0.252444	https://www.genecards.org/cgi-bin/carddisp.pl?gene=NPEPL1
PDCD2L	Programmed Cell Death 2 Like	Protein Coding	Q9BRP1	41	GC19P034404	0.252444	https://www.genecards.org/cgi-bin/carddisp.pl?gene=PDCD2L
PLEKHA2	Pleckstrin Homology Domain Containing A2	Protein Coding	Q9HB19	41	GC08P038901	0.252444	https://www.genecards.org/cgi-bin/carddisp.pl?gene=PLEKHA2
PTRH1	Peptidyl-TRNA Hydrolase 1 Homolog	Protein Coding	Q86Y79	41	GC09M128104	0.252444	https://www.genecards.org/cgi-bin/carddisp.pl?gene=PTRH1
RNF149	Ring Finger Protein 149	Protein Coding	Q8NC42	41	GC02M101271	0.252444	https://www.genecards.org/cgi-bin/carddisp.pl?gene=RNF149
SMYD5	SMYD Family Member 5	Protein Coding	Q6GMV2	41	GC02P073214	0.252444	https://www.genecards.org/cgi-bin/carddisp.pl?gene=SMYD5
SURF6	Surfeit 6	Protein Coding	O75683	41	GC09M133331	0.252444	https://www.genecards.org/cgi-bin/carddisp.pl?gene=SURF6
TIPRL	TOR Signaling Pathway Regulator	Protein Coding	O75663	41	GC01P168183	0.252444	https://www.genecards.org/cgi-bin/carddisp.pl?gene=TIPRL
TTC17	Tetratricopeptide Repeat Domain 17	Protein Coding	Q96AE7	41	GC11P043380	0.252444	https://www.genecards.org/cgi-bin/carddisp.pl?gene=TTC17
ZC3H15	Zinc Finger CCCH-Type Containing 15	Protein Coding	Q8WU90	41	GC02P186486	0.252444	https://www.genecards.org/cgi-bin/carddisp.pl?gene=ZC3H15
ZNF106	Zinc Finger Protein 106	Protein Coding	Q9H2Y7	41	GC15M042412	0.252444	https://www.genecards.org/cgi-bin/carddisp.pl?gene=ZNF106
ENDOD1	Endonuclease Domain Containing 1	Protein Coding	O94919	40	GC11P095089	0.252444	https://www.genecards.org/cgi-bin/carddisp.pl?gene=ENDOD1
ERMP1	Endoplasmic Reticulum Metallopeptidase 1	Protein Coding	Q7Z2K6	40	GC09M005749	0.252444	https://www.genecards.org/cgi-bin/carddisp.pl?gene=ERMP1
FBXO22	F-Box Protein 22	Protein Coding	Q8NEZ5	40	GC15P075903	0.252444	https://www.genecards.org/cgi-bin/carddisp.pl?gene=FBXO22
FOXRED2	FAD Dependent Oxidoreductase Domain Containing 2	Protein Coding	Q8IWF2	40	GC22M036487	0.252444	https://www.genecards.org/cgi-bin/carddisp.pl?gene=FOXRED2
MRPL30	Mitochondrial Ribosomal Protein L30	Protein Coding	Q8TCC3	40	GC02P099249	0.252444	https://www.genecards.org/cgi-bin/carddisp.pl?gene=MRPL30
NGDN	Neuroguidin	Protein Coding	Q8NEJ9	40	GC14P023469	0.252444	https://www.genecards.org/cgi-bin/carddisp.pl?gene=NGDN
NUFIP2	Nuclear FMR1 Interacting Protein 2	Protein Coding	Q7Z417	40	GC17M084707	0.252444	https://www.genecards.org/cgi-bin/carddisp.pl?gene=NUFIP2
PRRC2B	Proline Rich Coiled-Coil 2B	Protein Coding	Q5JSZ5	40	GC09P131373	0.252444	https://www.genecards.org/cgi-bin/carddisp.pl?gene=PRRC2B
PRRC2C	Proline Rich Coiled-Coil 2C	Protein Coding	Q9Y520	40	GC01P171486	0.252444	https://www.genecards.org/cgi-bin/carddisp.pl?gene=PRRC2C
RAVER1	Ribonucleoprotein, PTB Binding 1	Protein Coding	Q8IY67	40	GC19M010316	0.252444	https://www.genecards.org/cgi-bin/carddisp.pl?gene=RAVER1
RPL26L1	Ribosomal Protein L26 Like 1	Protein Coding	Q9UNX3	40	GC05P172959	0.252444	https://www.genecards.org/cgi-bin/carddisp.pl?gene=RPL26L1
TRIM65	Tripartite Motif Containing 65	Protein Coding	Q6PJ69	40	GC17M086235	0.252444	https://www.genecards.org/cgi-bin/carddisp.pl?gene=TRIM65
ABHD17B	Abhydrolase Domain Containing 17B, Depalmitoylase	Protein Coding	Q5VST6	39	GC09M071862	0.252444	https://www.genecards.org/cgi-bin/carddisp.pl?gene=ABHD17B
ARMC6	Armadillo Repeat Containing 6	Protein Coding	Q6NXE6	39	GC19P122632	0.252444	https://www.genecards.org/cgi-bin/carddisp.pl?gene=ARMC6
C19orf53	Chromosome 19 Open Reading Frame 53	Protein Coding	Q9UNZ5	39	GC19P013774	0.252444	https://www.genecards.org/cgi-bin/carddisp.pl?gene=C19orf53
C1orf35	Chromosome 1 Open Reading Frame 35	Protein Coding	Q9BU76	39	GC01M228100	0.252444	https://www.genecards.org/cgi-bin/carddisp.pl?gene=C1orf35
DCUN1D5	Defective In Cullin Neddylation 1 Domain Containing 5	Protein Coding	Q9BTE7	39	GC11M129729	0.252444	https://www.genecards.org/cgi-bin/carddisp.pl?gene=DCUN1D5
EMC7	ER Membrane Protein Complex Subunit 7	Protein Coding	Q9NPA0	39	GC15M034084	0.252444	https://www.genecards.org/cgi-bin/carddisp.pl?gene=EMC7
GTPBP6	GTP Binding Protein 6 (Putative)	Protein Coding	O43824	39	GC0XM000306	0.252444	https://www.genecards.org/cgi-bin/carddisp.pl?gene=GTPBP6
H2AC21	H2A Clustered Histone 21	Protein Coding	Q8IUE6	39	GC01M163740	0.252444	https://www.genecards.org/cgi-bin/carddisp.pl?gene=H2AC21
MISP	Mitotic Spindle Positioning	Protein Coding	Q8IVT2	39	GC19P121797	0.252444	https://www.genecards.org/cgi-bin/carddisp.pl?gene=MISP
PM20D2	Peptidase M20 Domain Containing 2	Protein Coding	Q8IYS1	39	GC06P145449	0.252444	https://www.genecards.org/cgi-bin/carddisp.pl?gene=PM20D2
QTRT2	Queuine TRNA-Ribosyltransferase Accessory Subunit 2	Protein Coding	Q9H974	39	GC03P114013	0.252444	https://www.genecards.org/cgi-bin/carddisp.pl?gene=QTRT2
RBM34	RNA Binding Motif Protein 34	Protein Coding	P42696	39	GC01M235131	0.252444	https://www.genecards.org/cgi-bin/carddisp.pl?gene=RBM34
RIMOC1	RAB7A Interacting MON1-CCZ1 Complex Subunit 1	Protein Coding	A6NDU8	39	GC05P042099	0.252444	https://www.genecards.org/cgi-bin/carddisp.pl?gene=RIMOC1
SYF2	SYF2 Pre-MRNA Splicing Factor	Protein Coding	O95926	39	GC01M025222	0.252444	https://www.genecards.org/cgi-bin/carddisp.pl?gene=SYF2
THEM6	Thioesterase Superfamily Member 6	Protein Coding	Q8WUY1	39	GC08P142727	0.252444	https://www.genecards.org/cgi-bin/carddisp.pl?gene=THEM6
TMEM192	Transmembrane Protein 192	Protein Coding	Q8IY95	39	GC04M165070	0.252444	https://www.genecards.org/cgi-bin/carddisp.pl?gene=TMEM192
TMEM259	Transmembrane Protein 259	Protein Coding	Q4ZIN3	39	GC19M095769	0.252444	https://www.genecards.org/cgi-bin/carddisp.pl?gene=TMEM259
TTC13	Tetratricopeptide Repeat Domain 13	Protein Coding	Q8NBP0	39	GC01M230906	0.252444	https://www.genecards.org/cgi-bin/carddisp.pl?gene=TTC13
ZNF787	Zinc Finger Protein 787	Protein Coding	Q6DD87	39	GC19M097507	0.252444	https://www.genecards.org/cgi-bin/carddisp.pl?gene=ZNF787
AKAP17A	A-Kinase Anchoring Protein 17A	Protein Coding	Q02040	38	GC0XP001591	0.252444	https://www.genecards.org/cgi-bin/carddisp.pl?gene=AKAP17A
TMEM109	Transmembrane Protein 109	Protein Coding	Q9BVC6	38	GC11P060914	0.252444	https://www.genecards.org/cgi-bin/carddisp.pl?gene=TMEM109
TRMT1L	TRNA Methyltransferase 1 Like	Protein Coding	Q7Z2T5	38	GC01M185118	0.252444	https://www.genecards.org/cgi-bin/carddisp.pl?gene=TRMT1L
CCDC124	Coiled-Coil Domain Containing 124	Protein Coding	Q96CT7	37	GC19P122616	0.252444	https://www.genecards.org/cgi-bin/carddisp.pl?gene=CCDC124
TMEM160	Transmembrane Protein 160	Protein Coding	Q9NX00	36	GC19M047045	0.252444	https://www.genecards.org/cgi-bin/carddisp.pl?gene=TMEM160
BRI3BP	BRI3 Binding Protein	Protein Coding	Q8WY22	35	GC12P124993	0.252444	https://www.genecards.org/cgi-bin/carddisp.pl?gene=BRI3BP
HGH1	HGH1 Homolog	Protein Coding	Q9BTY7	35	GC08P144137	0.252444	https://www.genecards.org/cgi-bin/carddisp.pl?gene=HGH1
NME1-NME2	NME1-NME2 Readthrough	Protein Coding		33	GC17P051153	0.252444	https://www.genecards.org/cgi-bin/carddisp.pl?gene=NME1-NME2
PTGES3L-AARSD1	PTGES3L-AARSD1 Readthrough	Protein Coding	Q9BTE6	33	GC17M042950	0.252444	https://www.genecards.org/cgi-bin/carddisp.pl?gene=PTGES3L-AARSD1
NBR2	Neighbor Of BRCA1 LncRNA 2	RNA Gene		31	GC17P043125	0.252444	https://www.genecards.org/cgi-bin/carddisp.pl?gene=NBR2
ATP5MF-PTCD1	ATP5MF-PTCD1 Readthrough	Protein Coding		30	GC07M100058	0.252444	https://www.genecards.org/cgi-bin/carddisp.pl?gene=ATP5MF-PTCD1
ARPC4-TTLL3	ARPC4-TTLL3 Readthrough	Protein Coding		28	GC03P022755	0.252444	https://www.genecards.org/cgi-bin/carddisp.pl?gene=ARPC4-TTLL3
C11orf98	Chromosome 11 Open Reading Frame 98	Protein Coding	E9PRG8	25	GC11M128855	0.252444	https://www.genecards.org/cgi-bin/carddisp.pl?gene=C11orf98
ST13P5	ST13, Hsp70 Interacting Protein Pseudogene 5	Pseudogene	Q8NFI4	23	GC11P018261	0.252444	https://www.genecards.org/cgi-bin/carddisp.pl?gene=ST13P5
ATP5F1EP2	ATP Synthase F1 Subunit Epsilon Pseudogene 2	Pseudogene	Q5VTU8	22	GC13P027950	0.252444	https://www.genecards.org/cgi-bin/carddisp.pl?gene=ATP5F1EP2
CERNA3	Competing Endogenous LncRNA 3 For MiR-645	RNA Gene		21	GC08P056352	0.252444	https://www.genecards.org/cgi-bin/carddisp.pl?gene=CERNA3
HSP90AB4P	Heat Shock Protein 90 Alpha Family Class B Member 4, Pseudogene	Pseudogene	Q58FF6	20	GC15M058690	0.252444	https://www.genecards.org/cgi-bin/carddisp.pl?gene=HSP90AB4P
RELA	RELA Proto-Oncogene, NF-KB Subunit	Protein Coding	Q04206	64	GC11M065653	0.206119	https://www.genecards.org/cgi-bin/carddisp.pl?gene=RELA
MIR7-3HG	MIR7-3 Host Gene	RNA Gene	Q8N6C7	35	GC19P122009	0.206119	https://www.genecards.org/cgi-bin/carddisp.pl?gene=MIR7-3HG
PKM	Pyruvate Kinase M1/2	Protein Coding	P14618	63	GC15M072199	0.145748	https://www.genecards.org/cgi-bin/carddisp.pl?gene=PKM
HSPA1A	Heat Shock Protein Family A (Hsp70) Member 1A	Protein Coding	P0DMV8	59	GC06P144781	0.145748	https://www.genecards.org/cgi-bin/carddisp.pl?gene=HSPA1A
STUB1	STIP1 Homology And U-Box Containing Protein 1	Protein Coding	Q9UNE7	58	GC16P095752	0.145748	https://www.genecards.org/cgi-bin/carddisp.pl?gene=STUB1
HYPK	Huntingtin Interacting Protein K	Protein Coding	Q9NX55	40	GC15P043796	0.145748	https://www.genecards.org/cgi-bin/carddisp.pl?gene=HYPK
SMAD5-AS1	SMAD5 Antisense RNA 1	RNA Gene	Q9Y6J3	31	GC05M136129	0.145748	https://www.genecards.org/cgi-bin/carddisp.pl?gene=SMAD5-AS1
SEPT5-GP1BB	SEPT5-GP1BB Readthrough	RNA Gene		21	GC22P019717	0.145748	https://www.genecards.org/cgi-bin/carddisp.pl?gene=SEPT5-GP1BB
TRS-TGA2-1	TRNA-Ser (Anticodon TGA) 2-1	RNA Gene		8	GC06P144597	0.145748	https://www.genecards.org/cgi-bin/carddisp.pl?gene=TRS-TGA2-1
