# Supplementary material for: Multiple-omics analysis of aggrephagy-related cellular patterns and development of an aggrephagy-related signature for hepatocellular carcinoma
Source: World J Surg Oncol. 2025 Apr 30;23:175. doi: 10.1186/s12957-025-03816-z (PMC12044776; doi:10.1186/s12957-025-03816-z)
Supplement: Supplementary file 3 — Supplementary Material 3: Table S2 Differentially expressed genes between tumor samples and normal samples in RCGA-LIHC cohort. [file 12957_2025_3816_MOESM3_ESM.xlsx]

## Sheet: Table S2
Table S2 Differentially expressed genes between tumor samples and normal samples in RCGA-LIHC cohort.
	baseMean	log2FoldChange	lfcSE	stat	pvalue	padj	change
GABRD	164.412	4.55666	0.195818	23.2698	8.96019e-120	2.36415e-115	UP
PLVAP	4403.56	2.90256	0.138089	21.0194	4.35907e-98	5.7507e-94	UP
CDKN3	367.348	3.92868	0.190044	20.6725	6.13038e-95	5.39167e-91	UP
CDC25C	194.427	4.37712	0.213772	20.4756	3.55337e-93	2.34389e-89	UP
UBE2T	368.168	3.20639	0.157463	20.3629	3.57023e-92	1.88401e-88	UP
NUF2	269.153	4.21823	0.208319	20.2489	3.63068e-91	1.45283e-87	UP
SKA1	219.585	4.50726	0.222625	20.246	3.8544e-91	1.45283e-87	UP
CENPF	987.042	3.88935	0.192837	20.1691	1.82971e-90	6.03461e-87	UP
TROAP	382.163	4.24044	0.210522	20.1425	3.13181e-90	9.18142e-87	UP
ZIC2	233.74	6.69491	0.334643	20.0061	4.86894e-89	1.28467e-85	UP
KIFC1	632.501	3.76673	0.190664	19.7558	7.14645e-87	1.71417e-83	UP
THBS4	721.008	5.54894	0.281828	19.6891	2.67606e-86	5.88398e-83	UP
KIF4A	462.443	3.93284	0.20012	19.6524	5.51023e-86	1.11836e-82	UP
BIRC5	1022.81	4.09453	0.208584	19.6302	8.54534e-86	1.61049e-82	UP
HJURP	333.814	3.91926	0.199803	19.6156	1.1372e-85	2.00033e-82	UP
NEK2	334.653	3.95314	0.202792	19.4936	1.24476e-84	2.05269e-81	UP
CDCA5	525.45	3.44028	0.176623	19.4781	1.68392e-84	2.61354e-81	UP
ADAMTS13	508.339	-2.82589	0.145469	-19.4261	4.64253e-84	6.80518e-81	DOWN
MELK	287.056	3.8155	0.197013	19.3668	1.47239e-83	2.04469e-80	UP
GPC3	29223.5	5.92907	0.306814	19.3246	3.33398e-83	4.39835e-80	UP
CCNB2	421	3.73201	0.193369	19.2999	5.37917e-83	6.74211e-80	UP
CDC20	794.15	4.28414	0.222003	19.2976	5.62162e-83	6.74211e-80	UP
COL15A1	1027.39	3.80429	0.197182	19.2933	6.11916e-83	7.01974e-80	UP
ARHGEF39	215.623	2.95068	0.153036	19.2809	7.7682e-83	8.54017e-80	UP
KIF2C	418.619	3.95809	0.206126	19.2023	3.54217e-82	3.73841e-79	UP
NCAPG	403.413	3.80896	0.198693	19.1701	6.57735e-82	6.67474e-79	UP
SPC24	485.824	3.48969	0.182204	19.1526	9.21005e-82	9.00027e-79	UP
ASPM	817.187	3.71896	0.194591	19.1117	2.01741e-81	1.90105e-78	UP
SLC26A6	1009.41	2.63598	0.138374	19.0496	6.61605e-81	6.01946e-78	UP
TOP2A	1800.78	3.8956	0.205186	18.9857	2.23907e-80	1.96926e-77	UP
PRC1	762.411	3.21327	0.169359	18.9731	2.84425e-80	2.42082e-77	UP
KIF18B	260.419	4.06624	0.215108	18.9033	1.07196e-79	8.83864e-77	UP
MXD3	430.249	2.67054	0.141677	18.8496	2.96324e-79	2.36925e-76	UP
UBE2C	646.159	4.12665	0.218965	18.8462	3.15741e-79	2.45024e-76	UP
PTTG1	720.389	3.73632	0.199473	18.7309	2.76963e-78	2.08429e-75	UP
CCNB1	909.268	3.2749	0.174852	18.7295	2.84383e-78	2.08429e-75	UP
EBF2	47.9046	5.24381	0.281082	18.6558	1.13282e-77	8.07821e-75	UP
KIF20A	426.502	3.72062	0.199551	18.6449	1.38891e-77	9.64382e-75	UP
NDC80	325.636	3.32413	0.178419	18.631	1.80225e-77	1.21929e-74	UP
EXO1	196.777	3.62967	0.194936	18.6198	2.21944e-77	1.464e-74	UP
MYBL2	954.593	4.57444	0.245785	18.6116	2.58787e-77	1.66539e-74	UP
CENPA	132.026	4.14358	0.22329	18.5569	7.16658e-77	4.50215e-74	UP
CDK1	624.715	3.487	0.188	18.5479	8.48273e-77	5.20504e-74	UP
BUB1	331.633	3.51101	0.189775	18.5009	2.03058e-76	1.21765e-73	UP
DLGAP5	250.721	3.72469	0.201536	18.4815	2.90825e-76	1.70521e-73	UP
FOXM1	705.124	3.60784	0.198055	18.2163	3.82992e-74	2.19679e-71	UP
DIPK2B	425.727	2.20392	0.121046	18.2073	4.51887e-74	2.53682e-71	UP
FBXO43	57.7662	4.04965	0.22411	18.0699	5.49845e-73	3.02243e-70	UP
HOXA13	272.533	7.02458	0.389615	18.0296	1.14212e-72	6.14999e-70	UP
CDCA3	318.145	3.31085	0.184052	17.9886	2.3914e-72	1.26194e-69	UP
SKA3	177.667	3.57832	0.199212	17.9624	3.84105e-72	1.98718e-69	UP
E2F1	880.429	3.6709	0.205068	17.9009	1.16021e-71	5.88693e-69	UP
ESM1	452.547	4.17287	0.233169	17.8964	1.25848e-71	6.26511e-69	UP
PLK1	477.521	3.55337	0.198644	17.8882	1.45844e-71	7.1261e-69	UP
CDKN2A	686.849	4.06073	0.227762	17.8288	4.22071e-71	2.02479e-68	UP
TTK	216.21	3.80353	0.21364	17.8034	6.6491e-71	3.13279e-68	UP
CDCA8	351.985	3.16656	0.178289	17.7608	1.42109e-70	6.57813e-68	UP
ANLN	490.522	3.64088	0.205692	17.7007	4.14267e-70	1.88456e-67	UP
OIT3	1062.82	-3.27917	0.185293	-17.6972	4.40469e-70	1.96979e-67	DOWN
HMMR	366.611	3.2403	0.183289	17.6786	6.12512e-70	2.69352e-67	UP
APLN	354.188	3.90187	0.220814	17.6704	7.09055e-70	3.06695e-67	UP
TERT	226.089	8.64287	0.49089	17.6065	2.19514e-69	9.34173e-67	UP
PKMYT1	256.892	3.18108	0.180956	17.5794	3.5453e-69	1.4848e-66	UP
HIGD1B	47.6789	3.16689	0.180344	17.5603	4.96452e-69	2.0467e-66	UP
HAGLR	265.863	6.2964	0.359018	17.5379	7.3638e-69	2.98914e-66	UP
AURKB	356.933	3.58531	0.206628	17.3515	1.9204e-67	7.67723e-65	UP
CDT1	536.428	3.42634	0.198539	17.2578	9.77593e-67	3.84982e-64	UP
GTSE1	216.599	3.56371	0.206657	17.2446	1.22933e-66	4.76998e-64	UP
TRIP13	231.256	3.44398	0.199746	17.2418	1.29037e-66	4.93425e-64	UP
DTL	464.29	3.26581	0.189714	17.2143	2.07316e-66	7.81434e-64	UP
IQGAP3	731.676	3.41655	0.19854	17.2084	2.29876e-66	8.54263e-64	UP
MKI67	1313.68	3.35203	0.195025	17.1877	3.28489e-66	1.20378e-63	UP
IGF2BP1	634.383	7.05195	0.410342	17.1855	3.40868e-66	1.23203e-63	UP
BUB1B	258.151	3.52412	0.205112	17.1815	3.65543e-66	1.30336e-63	UP
SPC25	133.289	3.15816	0.184183	17.1469	6.63251e-66	2.33332e-63	UP
EME1	98.8345	3.27715	0.191288	17.132	8.56575e-66	2.97378e-63	UP
RACGAP1	626.95	2.4083	0.140627	17.1255	9.58435e-66	3.27096e-63	UP
NMRAL2P	240.246	6.06379	0.354091	17.1249	9.6697e-66	3.27096e-63	UP
RRM2	1203.43	3.07153	0.179546	17.1072	1.31166e-65	4.38077e-63	UP
EZH2	510.392	2.40103	0.140434	17.0973	1.55503e-65	5.12869e-63	UP
DEPDC1	212.754	3.79186	0.22218	17.0666	2.63096e-65	8.57012e-63	UP
AC092171.2	404.999	2.60936	0.153053	17.0488	3.56952e-65	1.14856e-62	UP
CENPM	292.418	3.55014	0.208714	17.0096	6.96792e-65	2.21504e-62	UP
LINC01419	381.345	11.5681	0.680787	16.9922	9.38052e-65	2.94649e-62	UP
CELSR3	288.946	3.49306	0.205615	16.9883	1.00198e-64	3.11027e-62	UP
CDC6	554.995	3.21036	0.189154	16.9722	1.31958e-64	4.04746e-62	UP
TICRR	108.262	3.69502	0.217719	16.9715	1.33458e-64	4.04746e-62	UP
CPLX2	2413.63	9.0724	0.534864	16.9621	1.56735e-64	4.69938e-62	UP
CENPE	219.503	3.15445	0.186883	16.8793	6.39448e-64	1.89571e-61	UP
MAP2K1	1993.74	-1.28611	0.0762329	-16.8708	7.37644e-64	2.16253e-61	DOWN
AURKA	799.308	2.68586	0.159322	16.8581	9.15178e-64	2.65351e-61	UP
TRAIP	161.098	2.83672	0.168292	16.856	9.48251e-64	2.71952e-61	UP
TOMM40L	1470.91	1.7145	0.101869	16.8305	1.45878e-63	4.1387e-61	UP
CENPL	184.237	2.37999	0.141457	16.8249	1.60316e-63	4.49993e-61	UP
CD34	1861.96	2.08122	0.123899	16.7977	2.53728e-63	7.04695e-61	UP
NEIL3	78.4784	4.20614	0.251684	16.712	1.07169e-62	2.91896e-60	UP
CDH13	395.433	2.32375	0.139048	16.7119	1.07311e-62	2.91896e-60	UP
FAM189B	1280.88	1.66098	0.0995467	16.6854	1.67259e-62	4.50319e-60	UP
CCL23	23.749	-3.02131	0.181248	-16.6695	2.18482e-62	5.82288e-60	DOWN
TGM3	873.004	5.38256	0.32328	16.6499	3.03344e-62	8.00374e-60	UP
STAB2	248.815	-4.85782	0.294124	-16.5162	2.80349e-61	7.32376e-59	DOWN
PBK	247.48	3.40181	0.206355	16.4853	4.68284e-61	1.21134e-58	UP
KIF23	269.716	3.30525	0.201182	16.4292	1.18301e-60	3.03047e-58	UP
OLFML2B	380.956	2.99186	0.182658	16.3796	2.67405e-60	6.78412e-58	UP
NXPH4	265.564	5.76092	0.352354	16.3498	4.363e-60	1.09636e-57	UP
CKAP2L	200.693	3.21776	0.197053	16.3294	6.09653e-60	1.51752e-57	UP
NCAPH	241.661	2.98283	0.182714	16.3251	6.54329e-60	1.6135e-57	UP
CDC45	253.774	3.07645	0.188591	16.3128	8.00252e-60	1.95506e-57	UP
CCNA2	552.753	3.50199	0.214765	16.3062	8.92067e-60	2.15937e-57	UP
CSRNP1	1967.98	-2.25839	0.138614	-16.2927	1.11218e-59	2.66771e-57	DOWN
E2F8	139.011	3.66819	0.225747	16.2491	2.26545e-59	5.38504e-57	UP
KIF14	189.339	3.10752	0.191553	16.2228	3.47974e-59	8.19758e-57	UP
TRIM71	349.791	8.63286	0.532846	16.2014	4.92741e-59	1.14226e-56	UP
FLVCR1	638.806	2.19776	0.135653	16.2013	4.93527e-59	1.14226e-56	UP
MDK	7190.31	3.80755	0.236024	16.132	1.51935e-58	3.46531e-56	UP
MND1	109.092	2.93723	0.182076	16.1319	1.5235e-58	3.46531e-56	UP
KIF18A	110.092	3.3789	0.210358	16.0627	4.66064e-58	1.05103e-55	UP
CENPI	87.7983	3.1315	0.195296	16.0346	7.3225e-58	1.63732e-55	UP
MSTO1	565.556	1.69515	0.105753	16.0293	7.97874e-58	1.76907e-55	UP
TCF19	760.175	2.77081	0.173047	16.0119	1.0548e-57	2.31925e-55	UP
VPS45	1255.33	1.1133	0.0698877	15.9298	3.93402e-57	8.57845e-55	UP
ECM1	713.308	-3.06839	0.192851	-15.9107	5.34144e-57	1.1552e-54	DOWN
SGO1	124.331	3.0741	0.193312	15.9023	6.11112e-57	1.30883e-54	UP
ASF1B	392.334	2.98593	0.187772	15.9019	6.15102e-57	1.30883e-54	UP
PARPBP	138.933	2.71005	0.170473	15.8973	6.61915e-57	1.39717e-54	UP
C5orf34	66.776	2.42461	0.152587	15.89	7.42716e-57	1.55528e-54	UP
ANGPTL6	273.795	-2.98653	0.189016	-15.8004	3.09124e-56	6.42223e-54	DOWN
KIF15	152.26	3.37231	0.213699	15.7806	4.22972e-56	8.71885e-54	UP
CFP	417.643	-3.39953	0.21553	-15.7729	4.7832e-56	9.78331e-54	DOWN
MAGEA1	366.673	9.23279	0.586409	15.7446	7.47889e-56	1.51793e-53	UP
SHCBP1	165.31	3.32984	0.21156	15.7395	8.11126e-56	1.63371e-53	UP
DUSP9	1148.52	5.04953	0.321487	15.7068	1.35856e-55	2.71558e-53	UP
ERCC6L	63.8662	3.24691	0.206927	15.6911	1.74058e-55	3.45302e-53	UP
CEP131	622.683	1.78723	0.113937	15.6861	1.88187e-55	3.70545e-53	UP
THY1	2165.62	2.54356	0.16256	15.6468	3.49183e-55	6.82458e-53	UP
DIAPH3	146.852	3.39996	0.218192	15.5824	9.58412e-55	1.85939e-52	UP
SPATS2	719.76	1.56709	0.100706	15.5609	1.3413e-54	2.58323e-52	UP
PGC	1298.14	9.36824	0.602996	15.5362	1.97434e-54	3.77485e-52	UP
NOX4	59.2808	2.8638	0.1853	15.4549	6.99071e-54	1.32698e-51	UP
ORC1	164.931	2.93147	0.190438	15.3933	1.81564e-53	3.42183e-51	UP
MMP11	772.774	3.80369	0.247588	15.363	2.89923e-53	5.42525e-51	UP
RCAN1	3379.07	-2.40688	0.15737	-15.2944	8.33253e-53	1.54827e-50	DOWN
CAPN10-DT	50.1646	2.37827	0.155567	15.2877	9.22999e-53	1.70303e-50	UP
SPDL1	281.117	1.80514	0.118289	15.2604	1.40361e-52	2.57182e-50	UP
PLXDC1	300.114	2.84602	0.186644	15.2484	1.68827e-52	3.07206e-50	UP
C20orf204	263.538	5.15604	0.338605	15.2273	2.32964e-52	4.2101e-50	UP
HOTTIP	62.6752	7.30135	0.479584	15.2243	2.43799e-52	4.37593e-50	UP
TEDC2	208.146	2.79567	0.183643	15.2234	2.47288e-52	4.40858e-50	UP
EPS8L3	768.904	4.9424	0.325051	15.205	3.27514e-52	5.79964e-50	UP
XRCC2	101.799	2.92211	0.192228	15.2012	3.47071e-52	6.10498e-50	UP
B4GALNT1	332.914	4.25519	0.280077	15.1929	3.93997e-52	6.88451e-50	UP
ARHGAP11A	343.009	2.54708	0.168076	15.1543	7.09149e-52	1.23098e-49	UP
TMEM120B	426.994	1.24474	0.0822108	15.1408	8.71002e-52	1.50205e-49	UP
UHRF1	257.538	3.24684	0.214627	15.1278	1.06118e-51	1.81812e-49	UP
RECQL4	924.491	2.69395	0.178394	15.1012	1.59093e-51	2.70817e-49	UP
RND3	2365.57	-2.49794	0.165535	-15.0901	1.88026e-51	3.18017e-49	DOWN
GMNN	1686.72	2.19186	0.145268	15.0884	1.93104e-51	3.24525e-49	UP
BCAN	141.159	4.65819	0.308889	15.0805	2.17635e-51	3.63436e-49	UP
MTFR2	66.2934	3.04968	0.202254	15.0784	2.24533e-51	3.72598e-49	UP
TARBP1	1319.79	1.77863	0.118063	15.0651	2.74863e-51	4.53266e-49	UP
E2F2	114.639	3.0187	0.200498	15.0561	3.15053e-51	5.16315e-49	UP
RAD54L	102.197	3.40206	0.226007	15.0529	3.3053e-51	5.38336e-49	UP
ZWINT	714.902	2.45492	0.163264	15.0365	4.23515e-51	6.85549e-49	UP
DSCC1	165.958	2.08676	0.138908	15.0226	5.21895e-51	8.39646e-49	UP
CENPW	260.591	2.60648	0.173966	14.9827	9.53173e-51	1.52421e-48	UP
GINS1	369.981	2.73959	0.183213	14.953	1.488e-50	2.36512e-48	UP
ORC6	135.375	2.87243	0.192178	14.9467	1.63769e-50	2.58746e-48	UP
POLQ	118.575	3.01872	0.201998	14.9443	1.6959e-50	2.66348e-48	UP
FANCI	533.885	2.25983	0.151549	14.9115	2.7727e-50	4.32886e-48	UP
LRRC14	1235.18	1.49806	0.100547	14.8991	3.34073e-50	5.18501e-48	UP
ISX	310.908	7.20255	0.484326	14.8713	5.06245e-50	7.81127e-48	UP
CCNF	361.119	2.18184	0.146824	14.8603	5.96596e-50	9.15185e-48	UP
SFTA1P	12.273	5.39514	0.363232	14.8531	6.63904e-50	1.01255e-47	UP
ZIC5	86.9375	6.7037	0.452078	14.8286	9.56843e-50	1.45094e-47	UP
BMPER	97.554	-4.51851	0.304875	-14.8209	1.07381e-49	1.61899e-47	DOWN
TBC1D16	1946.38	1.69376	0.114289	14.82	1.08817e-49	1.63132e-47	UP
CDCA2	101.561	3.2183	0.217331	14.8083	1.29466e-49	1.92992e-47	UP
STIL	187.946	2.37713	0.160615	14.8002	1.46125e-49	2.16601e-47	UP
JRK	377.221	1.75881	0.118886	14.794	1.60028e-49	2.35006e-47	UP
OTX1	55.2742	4.43782	0.299976	14.7939	1.60322e-49	2.35006e-47	UP
GNAZ	511.93	3.65871	0.247422	14.7874	1.76737e-49	2.57635e-47	UP
RASD2	61.4506	2.6722	0.180718	14.7866	1.7868e-49	2.59036e-47	UP
WDR62	293.435	2.56461	0.173881	14.7493	3.10966e-49	4.48352e-47	UP
E2F7	80.2672	3.52148	0.239062	14.7304	4.11192e-49	5.89635e-47	UP
C21orf58	167.181	2.28091	0.154929	14.7223	4.63656e-49	6.61273e-47	UP
SGO2	181.184	2.39277	0.163008	14.6788	8.81015e-49	1.24976e-46	UP
AC132192.2	44.6919	2.44244	0.167105	14.6163	2.21247e-48	3.12171e-46	UP
TONSL	684.115	1.9347	0.132432	14.609	2.46049e-48	3.4532e-46	UP
TTC13	673.541	1.39911	0.0958313	14.5998	2.81807e-48	3.93412e-46	UP
CEP55	168.755	3.07704	0.210808	14.5964	2.96005e-48	4.11057e-46	UP
ZFP41	451.773	1.93144	0.132551	14.5714	4.27208e-48	5.90151e-46	UP
CDKN2B-AS1	33.5485	3.66489	0.25187	14.5507	5.77834e-48	7.9407e-46	UP
REG3A	6585.58	10.1602	0.698301	14.5499	5.85214e-48	8.00046e-46	UP
MESP2	56.0368	3.4517	0.238239	14.4884	1.43483e-47	1.95144e-45	UP
FAM83D	515.424	2.39803	0.165646	14.4768	1.69767e-47	2.29707e-45	UP
AFAP1-AS1	299.046	7.14687	0.493709	14.4759	1.7206e-47	2.31623e-45	UP
ZNF692	909.969	1.68615	0.11656	14.4659	1.98892e-47	2.66385e-45	UP
MYO18B	155.916	7.24526	0.501077	14.4594	2.18786e-47	2.91549e-45	UP
MCM10	159.641	3.04966	0.211322	14.4313	3.28607e-47	4.35693e-45	UP
OLFML2A	455.996	2.40424	0.166747	14.4184	3.9614e-47	5.22607e-45	UP
TNFRSF4	156.338	2.34272	0.162911	14.3804	6.87084e-47	9.01603e-45	UP
UCK2	1361.71	1.63537	0.113725	14.3801	6.90255e-47	9.01603e-45	UP
ZFP36	7564.53	-2.16935	0.150894	-14.3766	7.25618e-47	9.43125e-45	DOWN
STMN1	3288.03	2.10297	0.146327	14.3717	7.7911e-47	1.00769e-44	UP
PYGO2	2294.04	1.20836	0.0840945	14.369	8.09361e-47	1.04171e-44	UP
HOXD9	84.1942	4.65945	0.324434	14.3618	8.98677e-47	1.15105e-44	UP
SIX1	49.0544	4.97586	0.34651	14.3599	9.23288e-47	1.17686e-44	UP
COX4I2	92.595	2.87915	0.200718	14.3443	1.15717e-46	1.46788e-44	UP
AC010719.1	62.7808	2.85891	0.199464	14.3329	1.3621e-46	1.71957e-44	UP
ST8SIA6-AS1	170.07	5.74313	0.401548	14.3025	2.11141e-46	2.65283e-44	UP
PCLAF	387.061	2.47118	0.172988	14.2853	2.70257e-46	3.37949e-44	UP
NUSAP1	946.595	2.2533	0.157964	14.2646	3.63594e-46	4.5252e-44	UP
CCNE1	248.952	3.61066	0.253638	14.2355	5.51737e-46	6.83455e-44	UP
BMS1P8	159.777	6.13781	0.431378	14.2284	6.10704e-46	7.52964e-44	UP
PTH1R	286.899	-3.24791	0.22845	-14.2171	7.17356e-46	8.80346e-44	DOWN
NDUFA4L2	1189.63	2.85616	0.201007	14.2093	8.02392e-46	9.80144e-44	UP
PIF1	119.066	2.77408	0.195334	14.2017	8.94007e-46	1.08702e-43	UP
CDKN2C	763.236	2.28342	0.16097	14.1854	1.12801e-45	1.36525e-43	UP
C21orf91	347.878	-1.70984	0.120771	-14.1577	1.67415e-45	2.01701e-43	DOWN
CENPK	111.525	2.64398	0.187032	14.1364	2.26426e-45	2.71557e-43	UP
CTHRC1	331.369	4.03898	0.285999	14.1224	2.76537e-45	3.30155e-43	UP
MAPT	328.06	3.00503	0.212839	14.1188	2.90883e-45	3.45011e-43	UP
RASL12	150.446	2.24148	0.15876	14.1186	2.91595e-45	3.45011e-43	UP
H2BC20P	246.661	2.12452	0.150544	14.1123	3.18909e-45	3.75644e-43	UP
HOXA10	108.682	5.64558	0.400838	14.0844	4.73435e-45	5.55181e-43	UP
CDC37L1	1495.75	-1.59925	0.113718	-14.0633	6.38385e-45	7.453e-43	DOWN
ANKRD52	1363.93	1.41416	0.100605	14.0566	7.02133e-45	8.16114e-43	UP
XRCC3	325.207	1.63264	0.116326	14.035	9.51502e-45	1.10111e-42	UP
VIPR1	321.037	-3.48511	0.248511	-14.024	1.11237e-44	1.27841e-42	DOWN
CLEC4G	536.697	-5.39161	0.384461	-14.0238	1.1144e-44	1.27841e-42	DOWN
RNASEH2A	873.842	1.87307	0.1336	14.02	1.17602e-44	1.34326e-42	UP
TRIB1	5844.75	-2.00372	0.143	-14.012	1.31639e-44	1.49711e-42	DOWN
TP73	136.199	3.42994	0.244858	14.0078	1.39568e-44	1.58048e-42	UP
KAT2A	2377.8	1.47767	0.105501	14.0062	1.42811e-44	1.61028e-42	UP
RFC4	666.502	1.72973	0.123557	13.9994	1.57157e-44	1.76451e-42	UP
MCM2	1399.11	2.3898	0.170736	13.9971	1.62474e-44	1.81647e-42	UP
OR51E1	23.7633	3.10647	0.222032	13.9911	1.76591e-44	1.96597e-42	UP
RDM1	36.8376	3.50253	0.250499	13.9822	2.00111e-44	2.21845e-42	UP
LRAT	140.846	-2.92513	0.209234	-13.9802	2.05859e-44	2.27263e-42	DOWN
SEMA5B	192.99	2.31787	0.165802	13.9798	2.07179e-44	2.27767e-42	UP
ECT2	544.916	2.3911	0.171544	13.9387	3.68714e-44	4.03673e-42	UP
AC004477.1	25.7036	2.8351	0.203517	13.9305	4.13399e-44	4.50724e-42	UP
SCX	45.2674	3.32345	0.238818	13.9162	5.04814e-44	5.48128e-42	UP
CAP2	1295.67	2.25267	0.161993	13.906	5.82619e-44	6.30017e-42	UP
NTF3	59.9153	-3.5093	0.252377	-13.905	5.90772e-44	6.36225e-42	DOWN
HHIPL2	132.979	5.88467	0.423527	13.8944	6.84574e-44	7.34247e-42	UP
DEPDC1B	229.766	3.22292	0.232359	13.8705	9.5667e-44	1.02193e-41	UP
SLC7A11	333.067	4.33213	0.31313	13.8349	1.56915e-43	1.66944e-41	UP
CRHBP	645.932	-4.46913	0.323045	-13.8344	1.58127e-43	1.67557e-41	DOWN
TK1	1503.19	2.31507	0.167614	13.8119	2.15998e-43	2.27964e-41	UP
NRBF2	1126.47	-1.12389	0.0814558	-13.7975	2.63707e-43	2.77208e-41	DOWN
GJC1	197.159	2.36231	0.171258	13.7939	2.77391e-43	2.90435e-41	UP
FANCD2	318.373	2.20633	0.160244	13.7685	3.94201e-43	4.11106e-41	UP
C1RL	7194.45	-1.66032	0.120733	-13.7521	4.9502e-43	5.14217e-41	DOWN
MAD2L1	341.461	2.15459	0.157066	13.7178	7.94902e-43	8.22489e-41	UP
ABCC10	605.392	1.35217	0.0986225	13.7106	8.77463e-43	9.04369e-41	UP
CHAF1B	269.834	2.58797	0.188896	13.7004	1.00898e-42	1.03587e-40	UP
USP21	676.488	1.15224	0.084116	13.6983	1.03945e-42	1.06302e-40	UP
CPEB3	724.635	-2.28951	0.167177	-13.6951	1.08629e-42	1.10664e-40	DOWN
SMG5	6052.56	1.33447	0.0974916	13.688	1.19693e-42	1.21465e-40	UP
CENPH	186.401	1.85352	0.135458	13.6834	1.27541e-42	1.28934e-40	UP
CRNDE	142.089	3.36053	0.246238	13.6475	2.08994e-42	2.1047e-40	UP
GNG4	485.26	6.00654	0.440137	13.647	2.10415e-42	2.11095e-40	UP
EHMT2	2303.56	1.30202	0.0954423	13.6419	2.25488e-42	2.2536e-40	UP
TBC1D31	259.124	1.38073	0.101308	13.6291	2.68988e-42	2.67821e-40	UP
LINC02475	25.9608	6.37789	0.468355	13.6176	3.14619e-42	3.12076e-40	UP
ZKSCAN2-DT	47.0838	1.97845	0.145547	13.5932	4.39274e-42	4.34091e-40	UP
RAD51	139.436	2.35046	0.172964	13.5892	4.63829e-42	4.56647e-40	UP
KIF11	350.605	2.19311	0.161447	13.5841	4.97881e-42	4.87376e-40	UP
TACC3	1202.92	2.11064	0.155378	13.5839	4.98736e-42	4.87376e-40	UP
HDAC11	1021.09	1.7497	0.128913	13.5727	5.81415e-42	5.66075e-40	UP
COCH	233.355	4.36367	0.322031	13.5505	7.87413e-42	7.6382e-40	UP
MTBP	108.972	1.87359	0.138366	13.5408	8.97567e-42	8.67484e-40	UP
FSTL4	94.7108	4.40979	0.326157	13.5204	1.18462e-41	1.14074e-39	UP
AFP	14398.4	6.01298	0.444745	13.5201	1.19073e-41	1.14245e-39	UP
FEN1	1254.31	1.61444	0.119443	13.5164	1.25173e-41	1.19663e-39	UP
TRIM45	170.487	2.30006	0.170211	13.513	1.311e-41	1.24877e-39	UP
KMT5C	373.591	1.49066	0.110324	13.5117	1.33461e-41	1.26668e-39	UP
ZFP1	388.003	-1.72978	0.128076	-13.5058	1.44479e-41	1.36633e-39	DOWN
LIFR	881.849	-2.82617	0.209698	-13.4773	2.12628e-41	2.00364e-39	DOWN
PACC1	189.043	1.33328	0.0989639	13.4723	2.27518e-41	2.13632e-39	UP
DCUN1D3	468.708	-1.20549	0.0895014	-13.4689	2.38396e-41	2.23053e-39	DOWN
S100P	2480.54	5.71474	0.424502	13.4622	2.60917e-41	2.43261e-39	UP
CDH24	143.586	2.20416	0.16393	13.4457	3.2625e-41	3.03103e-39	UP
PRR11	255.193	2.49736	0.185887	13.4348	3.78025e-41	3.49972e-39	UP
HELLS	316.703	2.40444	0.179356	13.406	5.57916e-41	5.14707e-39	UP
EHD3	355.06	-2.15984	0.161137	-13.4037	5.74912e-41	5.28539e-39	DOWN
PITX1	220.226	5.70191	0.42565	13.3958	6.40091e-41	5.86417e-39	UP
MEP1A	320.035	6.3749	0.475989	13.393	6.64803e-41	6.06949e-39	UP
AC134043.3	13.8731	3.80579	0.284182	13.3921	6.72572e-41	6.11925e-39	UP
FCN3	1322.28	-4.08801	0.305291	-13.3905	6.87071e-41	6.22968e-39	DOWN
MAFG-DT	110.267	2.97381	0.222126	13.3879	7.11355e-41	6.42778e-39	UP
DBH	450.5	-3.22506	0.240903	-13.3874	7.16703e-41	6.45399e-39	DOWN
MARCO	790.256	-4.8462	0.362753	-13.3595	1.04226e-40	9.35375e-39	DOWN
KIAA1841	176.639	1.54214	0.115561	13.3447	1.2714e-40	1.13714e-38	UP
ROBO1	2890.9	2.88186	0.216231	13.3277	1.59846e-40	1.42484e-38	UP
CENPU	411.281	2.17489	0.16333	13.3159	1.87145e-40	1.66257e-38	UP
TUBE1	572.087	-1.82202	0.136881	-13.3109	1.99966e-40	1.7705e-38	DOWN
CSPG4	498.334	2.10888	0.158467	13.308	2.0803e-40	1.83574e-38	UP
COL2A1	374.544	8.02865	0.603647	13.3002	2.30767e-40	2.02959e-38	UP
CBX2	224.743	2.71549	0.204573	13.274	3.27715e-40	2.86317e-38	UP
MCL1	16416.3	-1.26706	0.0955144	-13.2657	3.66144e-40	3.18835e-38	DOWN
HASPIN	33.4866	2.81487	0.212197	13.2653	3.67701e-40	3.19138e-38	UP
DDX11-AS1	19.1014	2.8526	0.215135	13.2596	3.97106e-40	3.43529e-38	UP
SSX1	380.812	8.89015	0.670812	13.2528	4.34539e-40	3.74683e-38	UP
NQO1	7974.62	4.80222	0.362515	13.2469	4.69923e-40	4.03873e-38	UP
USP49	187.973	1.25952	0.0951147	13.2421	5.00988e-40	4.29174e-38	UP
MRAP2	174.329	4.16787	0.314773	13.2409	5.09405e-40	4.34972e-38	UP
DBF4B	197.41	1.54945	0.11706	13.2365	5.40389e-40	4.59941e-38	UP
CETP	467.593	-2.80375	0.211986	-13.2261	6.2002e-40	5.2602e-38	DOWN
GPRIN1	170.559	2.60397	0.197024	13.2165	7.0434e-40	5.95641e-38	UP
FATE1	18.6102	4.51657	0.341822	13.2132	7.35814e-40	6.2027e-38	UP
SCAMP3	4669.26	1.26597	0.095884	13.2032	8.41412e-40	7.07027e-38	UP
FCN2	478.979	-4.89957	0.371158	-13.2008	8.68573e-40	7.27533e-38	DOWN
MUC13	6053.27	5.202	0.394103	13.1996	8.82205e-40	7.36613e-38	UP
ADRA2B	124.612	-2.25025	0.170612	-13.1893	1.01144e-39	8.4186e-38	DOWN
AADAT	597.253	-2.81618	0.21369	-13.1788	1.16168e-39	9.63863e-38	DOWN
CEP250	1068.27	1.07127	0.0813325	13.1714	1.28146e-39	1.05992e-37	UP
RAB3B	586.311	3.79037	0.288104	13.1563	1.56648e-39	1.29161e-37	UP
ZNF517	688.331	1.71433	0.130392	13.1475	1.75869e-39	1.44558e-37	UP
LINC02875	25.9607	3.05027	0.232229	13.1347	2.08202e-39	1.70603e-37	UP
MSH2	712.063	1.28186	0.0977184	13.1179	2.60104e-39	2.12472e-37	UP
WDR76	275.505	2.22637	0.169791	13.1124	2.79424e-39	2.27549e-37	UP
SIX2	42.5418	6.26726	0.478362	13.1015	3.22808e-39	2.6207e-37	UP
IGF2BP3	154.268	4.8566	0.370986	13.0911	3.70444e-39	2.99821e-37	UP
MCM6	1318.64	1.72788	0.132048	13.0852	4.00058e-39	3.22799e-37	UP
PLSCR4	1033.28	-1.94278	0.148526	-13.0804	4.26112e-39	3.42774e-37	DOWN
FAM111B	310.656	2.59595	0.198581	13.0725	4.72944e-39	3.7929e-37	UP
PHLDA1	4591.25	-2.49324	0.190767	-13.0695	4.91573e-39	3.93035e-37	DOWN
ETS2	9846.02	-1.7001	0.130347	-13.0429	6.97616e-39	5.56091e-37	DOWN
CHIC2	379.683	-1.00635	0.0772079	-13.0343	7.80814e-39	6.20535e-37	DOWN
SPRY2	632.466	-1.56053	0.119807	-13.0254	8.77032e-39	6.9491e-37	DOWN
COX7B2	232.62	9.22929	0.708796	13.0211	9.28501e-39	7.33488e-37	UP
SNORD104	97.0911	2.79658	0.214788	13.0202	9.39163e-39	7.39696e-37	UP
MAGEC2	357.168	8.77591	0.674056	13.0195	9.47366e-39	7.43936e-37	UP
BLM	143.705	2.47804	0.190484	13.0092	1.08472e-38	8.49267e-37	UP
NR2C2AP	734.161	1.31914	0.101435	13.0048	1.14871e-38	8.96704e-37	UP
DDX12P	62.7109	2.02698	0.156111	12.9842	1.50406e-38	1.17064e-36	UP
AP5Z1	1635.43	1.11566	0.0860859	12.9599	2.06567e-38	1.60302e-36	UP
PLK4	114.822	2.12607	0.164109	12.9552	2.19505e-38	1.69842e-36	UP
KHDC4	1143.18	1.29084	0.0996997	12.9473	2.43383e-38	1.87768e-36	UP
CHTF18	448.416	1.70119	0.131406	12.946	2.47365e-38	1.90284e-36	UP
AC005332.5	195.528	1.58805	0.122687	12.9438	2.54629e-38	1.95302e-36	UP
WDHD1	183.066	2.00868	0.155331	12.9316	2.98616e-38	2.27748e-36	UP
SEMA3F	905.861	1.25327	0.0969158	12.9316	2.98657e-38	2.27748e-36	UP
COL9A1	25.9514	3.93209	0.304169	12.9273	3.15688e-38	2.40041e-36	UP
DCAF4L2	419.008	9.77577	0.75653	12.9218	3.38898e-38	2.56949e-36	UP
PPOX	828.922	1.14623	0.0887265	12.9187	3.52965e-38	2.66848e-36	UP
AL162431.1	31.4805	2.41245	0.186854	12.9109	3.90822e-38	2.94141e-36	UP
CHAF1A	734.829	1.452	0.112464	12.9108	3.91296e-38	2.94141e-36	UP
SOCS7	393.637	1.51167	0.117173	12.9012	4.43284e-38	3.32274e-36	UP
SPATC1L	244.116	2.93202	0.22749	12.8886	5.22013e-38	3.90179e-36	UP
COLEC10	257.939	-3.94877	0.306431	-12.8863	5.37411e-38	4.00553e-36	DOWN
AC092119.2	20.5269	2.4688	0.191633	12.8829	5.61479e-38	4.17314e-36	UP
HAGLROS	8.30192	4.6694	0.362646	12.8759	6.14947e-38	4.55769e-36	UP
PEA15	5018.7	1.15718	0.0898764	12.8752	6.20417e-38	4.58535e-36	UP
RAD51AP1	167.056	2.27574	0.176838	12.8691	6.7201e-38	4.95279e-36	UP
TINAG	216.165	7.73435	0.601295	12.8628	7.28824e-38	5.35655e-36	UP
TMEM79	280.907	1.08746	0.0846373	12.8485	8.76738e-38	6.42576e-36	UP
PRIM2	351.913	1.16226	0.0904673	12.8473	8.90621e-38	6.50943e-36	UP
LINC02241	68.9591	8.19136	0.637694	12.8453	9.14176e-38	6.66313e-36	UP
TIGD5	597.115	1.593	0.124105	12.8359	1.03236e-37	7.5038e-36	UP
LINC02806	43.6666	7.30142	0.569331	12.8246	1.19445e-37	8.65809e-36	UP
DENND4B	1629.32	1.03942	0.0810895	12.8182	1.29733e-37	9.3781e-36	UP
NT5DC2	1109.36	2.63938	0.206483	12.7825	2.05242e-37	1.47959e-35	UP
IQCC	90.5091	1.49254	0.116768	12.7821	2.06371e-37	1.48368e-35	UP
C1orf35	852.635	1.29752	0.101538	12.7787	2.15658e-37	1.54623e-35	UP
FOS	6034.46	-3.09782	0.242428	-12.7783	2.16738e-37	1.54977e-35	DOWN
FOXS1	105.096	2.87958	0.225545	12.7672	2.50009e-37	1.78284e-35	UP
LINC01287	381.646	8.72493	0.68459	12.7447	3.33463e-37	2.36517e-35	UP
MCM3	3018.22	1.52963	0.120036	12.7432	3.40343e-37	2.40749e-35	UP
RNFT2	84.1127	2.75946	0.216562	12.7422	3.44718e-37	2.43192e-35	UP
FANCG	435.959	1.45656	0.114359	12.7367	3.69728e-37	2.60141e-35	UP
LINC02163	22.2721	6.56209	0.515243	12.7359	3.73467e-37	2.62072e-35	UP
CBFA2T2	792.766	1.17941	0.0926127	12.7349	3.78532e-37	2.64922e-35	UP
PIGC	1406.82	1.05194	0.0826281	12.731	3.97792e-37	2.77665e-35	UP
ACADS	5384.68	-1.79699	0.141174	-12.7289	4.08646e-37	2.84489e-35	DOWN
OIP5	90.4352	2.25469	0.177257	12.7199	4.58702e-37	3.18496e-35	UP
RUSC1	947.976	1.37675	0.108244	12.719	4.63607e-37	3.21057e-35	UP
CDC7	181.938	2.06054	0.162011	12.7185	4.66503e-37	3.22217e-35	UP
MSTO2P	65.7458	1.97655	0.155502	12.7108	5.15152e-37	3.5489e-35	UP
AL391845.2	8.10802	4.23093	0.33296	12.707	5.40666e-37	3.71496e-35	UP
CABYR	294.674	4.27837	0.336733	12.7055	5.50857e-37	3.77516e-35	UP
FAM72D	16.7051	3.68178	0.289831	12.7032	5.67641e-37	3.88011e-35	UP
SNHG1	900.619	1.58362	0.124721	12.6974	6.11515e-37	4.1692e-35	UP
MAPK8IP2	440.896	3.27831	0.258265	12.6936	6.4153e-37	4.36257e-35	UP
LYPD1	296.76	4.12421	0.325203	12.682	7.44375e-37	5.03598e-35	UP
AJM1	227.539	1.89114	0.149143	12.6801	7.62191e-37	5.14333e-35	UP
TRIM50	279.697	5.46271	0.431771	12.6519	1.09252e-36	7.33492e-35	UP
AL365181.3	568.573	3.78947	0.299605	12.6482	1.14402e-36	7.6476e-35	UP
TMEM145	46.3878	4.06229	0.321176	12.6482	1.14489e-36	7.6476e-35	UP
CSMD1	111.49	6.63223	0.524424	12.6467	1.16673e-36	7.77376e-35	UP
AC011294.1	43.8321	4.59317	0.363632	12.6313	1.41833e-36	9.42639e-35	UP
LY6H	27.3599	4.36978	0.346211	12.6217	1.60233e-36	1.05959e-34	UP
NDST3	13.1718	-4.37709	0.347229	-12.6058	1.96248e-36	1.2945e-34	DOWN
DUSP6	3656.76	-1.75197	0.13917	-12.5887	2.4366e-36	1.59925e-34	DOWN
LINC01089	212.401	1.68711	0.134108	12.5802	2.71224e-36	1.77574e-34	UP
GBA	3502.43	1.35726	0.107897	12.5792	2.74694e-36	1.79401e-34	UP
TM4SF20	304.555	7.4127	0.58936	12.5775	2.80628e-36	1.82824e-34	UP
AC102953.2	61.296	2.09531	0.166786	12.5629	3.37694e-36	2.1892e-34	UP
LCN2	10115.9	4.72664	0.376466	12.5553	3.71787e-36	2.40431e-34	UP
COL6A6	20.4592	-3.37906	0.269297	-12.5477	4.09083e-36	2.63904e-34	DOWN
ALG1L	293.888	3.40237	0.271375	12.5375	4.65461e-36	2.99541e-34	UP
AL355488.1	107.518	1.92219	0.153382	12.532	4.98762e-36	3.20191e-34	UP
SREBF2-AS1	112.691	1.60339	0.128038	12.5228	5.60546e-36	3.5898e-34	UP
NPSR1-AS1	47.0819	6.60533	0.527583	12.52	5.8048e-36	3.70847e-34	UP
ADCY6	1312.93	1.15677	0.092404	12.5186	5.90803e-36	3.7653e-34	UP
DNAJC6	206.534	2.58278	0.206625	12.4999	7.4774e-36	4.75401e-34	UP
EPHA2	1473.57	-2.09916	0.168157	-12.4834	9.20285e-36	5.82295e-34	DOWN
CAD	1428.62	1.26148	0.101113	12.4759	1.0103e-35	6.37724e-34	UP
MYD88	2298.97	-1.05883	0.0848862	-12.4735	1.04098e-35	6.5552e-34	DOWN
DDX39A	2436.85	1.45999	0.117056	12.4726	1.05297e-35	6.61489e-34	UP
CAPN11	26.4613	2.14884	0.172438	12.4615	1.21024e-35	7.58484e-34	UP
TRIM11	931.628	1.1143	0.0895629	12.4415	1.55493e-35	9.72199e-34	UP
MSH5	91.0841	2.24116	0.180225	12.4353	1.68089e-35	1.04847e-33	UP
TBX4	46.4418	6.81648	0.548297	12.4321	1.75e-35	1.089e-33	UP
MYLK-AS1	27.7436	2.2612	0.181935	12.4286	1.82831e-35	1.13506e-33	UP
RAD54B	75.2894	1.63789	0.131931	12.4148	2.17195e-35	1.34208e-33	UP
ZNF251	558.849	1.25121	0.100787	12.4143	2.18484e-35	1.34689e-33	UP
DHX34	1047.97	1.1457	0.0922937	12.4137	2.203e-35	1.35492e-33	UP
NUDT17	79.4967	1.83781	0.148074	12.4115	2.26476e-35	1.38967e-33	UP
HOXD8	43.5405	3.1328	0.252588	12.4028	2.52285e-35	1.54444e-33	UP
ERFE	62.9021	2.72562	0.219762	12.4026	2.53077e-35	1.5457e-33	UP
SIX4	55.4398	3.42168	0.276325	12.3828	3.23706e-35	1.97252e-33	UP
AC090015.1	78.1025	7.96695	0.643773	12.3754	3.55131e-35	2.15902e-33	UP
KIFC2	537.161	1.95025	0.157641	12.3715	3.72812e-35	2.2613e-33	UP
SPOCK1	186.619	4.41509	0.35689	12.371	3.75029e-35	2.26953e-33	UP
LHX4	38.0209	2.56433	0.207289	12.3708	3.7599e-35	2.27014e-33	UP
SGMS2	781.781	-1.80408	0.145853	-12.3692	3.83749e-35	2.31169e-33	DOWN
AL606489.1	14.6969	3.15869	0.255399	12.3677	3.91012e-35	2.35008e-33	UP
TIGD1	130.582	1.7997	0.145528	12.3667	3.95665e-35	2.37264e-33	UP
PNRC1	5016.93	-1.45666	0.11783	-12.3624	4.17578e-35	2.49837e-33	DOWN
KCTD7	275.776	1.30181	0.105341	12.3581	4.4047e-35	2.62212e-33	UP
UBE2S	698.292	1.96805	0.159254	12.358	4.41244e-35	2.62212e-33	UP
SPSB2	432.762	1.50733	0.122085	12.3465	5.08483e-35	3.00815e-33	UP
CLSPN	78.7027	2.82216	0.22863	12.3437	5.26478e-35	3.10763e-33	UP
TRPC6	37.315	2.11547	0.171427	12.3403	5.49244e-35	3.23478e-33	UP
RTL10	620.628	1.11072	0.090062	12.3328	6.02965e-35	3.54326e-33	UP
EFNA4	435.239	1.5467	0.125454	12.3288	6.33776e-35	3.71604e-33	UP
AL121906.2	19.645	2.90676	0.235774	12.3286	6.35583e-35	3.71837e-33	UP
IL1RAP	1898.96	-2.06128	0.167386	-12.3145	7.57077e-35	4.41935e-33	DOWN
DNASE1L3	1363.31	-2.90456	0.236144	-12.3	9.05964e-35	5.27679e-33	DOWN
TMEM26	44.3594	-2.21027	0.179802	-12.2928	9.89713e-35	5.73925e-33	DOWN
RUSC1-AS1	234.253	1.82546	0.148696	12.2764	1.21209e-34	7.01338e-33	UP
NSMCE2	989.817	1.43185	0.116652	12.2746	1.24047e-34	7.16187e-33	UP
RFX8	18.5888	2.78875	0.227318	12.2681	1.34416e-34	7.74359e-33	UP
AC091057.1	77.4849	2.1548	0.175663	12.2666	1.36809e-34	7.86427e-33	UP
FAAP24	108.693	1.45847	0.118907	12.2656	1.38532e-34	7.946e-33	UP
KCNMB2-AS1	48.7203	4.80691	0.391909	12.2654	1.38962e-34	7.95339e-33	UP
CCHCR1	1363.1	1.39533	0.113771	12.2644	1.4067e-34	8.03374e-33	UP
TTC39A	510.28	3.16703	0.258322	12.26	1.4853e-34	8.46426e-33	UP
CCT3	15464.6	1.16226	0.094864	12.2518	1.64239e-34	9.33932e-33	UP
REG1A	999.202	7.84832	0.640646	12.2506	1.66682e-34	9.45787e-33	UP
SLC2A5	396.896	4.31019	0.3522	12.2379	1.95019e-34	1.1042e-32	UP
LINC01311	27.0324	2.22074	0.181593	12.2292	2.17021e-34	1.22615e-32	UP
MAGEB17	64.5748	6.64098	0.543167	12.2264	2.24641e-34	1.26649e-32	UP
LDLRAD1	135.527	4.61847	0.377952	12.2197	2.43868e-34	1.37195e-32	UP
CUL7	1692.84	1.14057	0.0933783	12.2145	2.59974e-34	1.45635e-32	UP
LINC02476	41.0718	7.3284	0.600641	12.201	3.07146e-34	1.71696e-32	UP
SEZ6	127.225	5.8274	0.47796	12.1922	3.41892e-34	1.90715e-32	UP
TBXA2R	183.194	-1.80383	0.148065	-12.1827	3.84214e-34	2.13871e-32	DOWN
ETFDH	3025.38	-1.68692	0.138476	-12.182	3.87549e-34	2.15273e-32	DOWN
SAPCD1	19.0004	2.89426	0.23778	12.172	4.38343e-34	2.42976e-32	UP
ERLIN1	3474.85	-1.31237	0.107823	-12.1715	4.40838e-34	2.43847e-32	DOWN
GLI4	661.757	1.56305	0.128467	12.167	4.66154e-34	2.57311e-32	UP
UPK3A	399.7	5.73375	0.471313	12.1655	4.74585e-34	2.61418e-32	UP
G6PD	1866.55	2.60524	0.21418	12.1638	4.84532e-34	2.66341e-32	UP
B4GALNT2	166.88	7.25748	0.596671	12.1633	4.87617e-34	2.6748e-32	UP
FEZF1-AS1	48.492	5.73578	0.471814	12.1569	5.27393e-34	2.88698e-32	UP
CD4	2810.16	-1.96506	0.161742	-12.1493	5.78287e-34	3.15903e-32	DOWN
FRMD4B	949.751	-1.37541	0.113261	-12.1437	6.19724e-34	3.37839e-32	DOWN
SP6	53.5725	3.02883	0.249475	12.1408	6.41574e-34	3.4903e-32	UP
COG2	1068.71	1.00308	0.0826825	12.1318	7.16982e-34	3.8925e-32	UP
TMEM201	458.982	1.30621	0.107686	12.1298	7.34229e-34	3.97795e-32	UP
DQX1	94.5108	6.22487	0.513814	12.115	8.79332e-34	4.75434e-32	UP
MYO19	1238.21	1.19295	0.0985103	12.1099	9.35822e-34	5.04942e-32	UP
EGR1	7749.76	-2.60276	0.215249	-12.0918	1.16676e-33	6.28266e-32	DOWN
SFN	1392.5	3.84584	0.318231	12.085	1.26704e-33	6.8087e-32	UP
SSUH2	245.264	3.91275	0.323787	12.0843	1.27796e-33	6.84114e-32	UP
DKK1	594.032	5.54294	0.458689	12.0843	1.27826e-33	6.84114e-32	UP
TRIM16	764.684	2.98151	0.246876	12.077	1.39799e-33	7.46681e-32	UP
DACH1	36.5026	-2.63772	0.218443	-12.0751	1.42923e-33	7.60286e-32	DOWN
PTP4A3	1235.54	2.57155	0.213025	12.0716	1.49295e-33	7.92584e-32	UP
KNTC1	529.877	1.92023	0.159216	12.0605	1.70701e-33	9.04407e-32	UP
ZBTB21	672.887	-1.45327	0.120587	-12.0516	1.90278e-33	1.00611e-31	DOWN
TPX2	1243.59	2.09892	0.17421	12.0482	1.98117e-33	1.04546e-31	UP
GABRE	822.558	2.84449	0.236103	12.0477	1.9955e-33	1.05093e-31	UP
HROB	131.399	1.92598	0.159906	12.0445	2.07431e-33	1.09025e-31	UP
SOCS6	1376.7	-1.09485	0.0909162	-12.0424	2.12584e-33	1.11512e-31	DOWN
EMC3-AS1	42.7266	2.25992	0.187803	12.0335	2.37036e-33	1.24091e-31	UP
VPS72	1741.17	1.05831	0.0879858	12.0282	2.52745e-33	1.32053e-31	UP
PLPP3	5401.21	-1.68953	0.14053	-12.0226	2.7049e-33	1.41045e-31	DOWN
NSUN5P1	339.16	1.55801	0.129649	12.0171	2.88934e-33	1.50365e-31	UP
MAFA	68.7102	5.87206	0.488891	12.011	3.11169e-33	1.61618e-31	UP
NAT9	1205.15	1.20168	0.100172	11.9961	3.72387e-33	1.93034e-31	UP
KIAA1522	3206.39	1.50098	0.125162	11.9924	3.89679e-33	2.01601e-31	UP
KCNK9	50.2726	6.49874	0.542342	11.9827	4.3764e-33	2.2553e-31	UP
FBXL18	148.475	1.35954	0.113483	11.9801	4.51635e-33	2.32288e-31	UP
SLCO1C1	10.5262	3.89363	0.325045	11.9788	4.59168e-33	2.35703e-31	UP
EBF1	149.964	2.01634	0.168535	11.9639	5.48947e-33	2.811e-31	UP
DSN1	751.315	1.25685	0.105055	11.9638	5.49735e-33	2.811e-31	UP
POLD1	925.204	1.27107	0.106298	11.9576	5.92458e-33	3.0236e-31	UP
NOTCH3	1968.22	2.04825	0.171445	11.9469	6.7354e-33	3.43076e-31	UP
PAGE4	432.225	7.54386	0.631458	11.9467	6.75292e-33	3.43306e-31	UP
CXCL12	3335.88	-2.67634	0.224048	-11.9454	6.8637e-33	3.48267e-31	DOWN
PMFBP1	43.6676	2.7968	0.234215	11.9412	7.22159e-33	3.65723e-31	UP
ZNF219	1222.89	1.27234	0.106593	11.9365	7.63656e-33	3.85998e-31	UP
ACBD6	1352.4	1.0702	0.0896587	11.9363	7.65142e-33	3.86009e-31	UP
NSUN5P2	46.8827	1.68837	0.141479	11.9338	7.89342e-33	3.97458e-31	UP
CTSV	134.224	3.86722	0.324262	11.9262	8.64127e-33	4.3346e-31	UP
EDIL3	256.971	2.6006	0.218175	11.9198	9.3325e-33	4.67245e-31	UP
SCNM1	1158.59	1.38644	0.116446	11.9062	1.09809e-32	5.48733e-31	UP
CHEK1	336.215	1.64211	0.137924	11.9059	1.10317e-32	5.5023e-31	UP
AL353708.3	16.1268	2.50096	0.210066	11.9056	1.10691e-32	5.51053e-31	UP
AL133367.1	33.0207	2.16692	0.182133	11.8974	1.22057e-32	6.06492e-31	UP
CLK2	1356.78	1.0275	0.0864079	11.8913	1.31397e-32	6.51675e-31	UP
PZP	1017.22	-4.32989	0.364457	-11.8804	1.49666e-32	7.40889e-31	DOWN
NELFE	3121.47	1.32999	0.111954	11.8798	1.50741e-32	7.44813e-31	UP
LYVE1	424.191	-2.98513	0.251297	-11.8789	1.52399e-32	7.51599e-31	DOWN
RNF152	1822.02	-1.82138	0.153481	-11.8671	1.75454e-32	8.63684e-31	DOWN
TCIM	2381.55	-2.26139	0.190612	-11.8638	1.82417e-32	8.96287e-31	DOWN
LEF1	288.526	2.97033	0.250414	11.8617	1.87178e-32	9.17974e-31	UP
ASB16	38.1184	2.12196	0.179043	11.8517	2.10881e-32	1.0323e-30	UP
AC079466.1	744.898	6.245	0.526969	11.8508	2.13191e-32	1.04167e-30	UP
TMC7	99.2015	2.18367	0.184288	11.8492	2.172e-32	1.0593e-30	UP
NUDT1	461.224	1.82072	0.153692	11.8465	2.24265e-32	1.09174e-30	UP
AC124944.2	21.3587	2.20865	0.186454	11.8455	2.26928e-32	1.10267e-30	UP
COX6B1P4	5.27659	-3.20761	0.270818	-11.8441	2.30807e-32	1.11946e-30	DOWN
NECAB3	1945.22	1.46896	0.124066	11.8402	2.4191e-32	1.17115e-30	UP
CIP2A	139.892	2.18164	0.18427	11.8394	2.44263e-32	1.18038e-30	UP
ZC2HC1C	196.541	-1.42682	0.12052	-11.8389	2.45695e-32	1.18513e-30	DOWN
AC016394.2	26.7927	1.83269	0.155001	11.8238	2.94186e-32	1.41644e-30	UP
TMEM106C	2871.87	1.48261	0.125454	11.818	3.15176e-32	1.51474e-30	UP
BAIAP2L2	571.577	3.00627	0.254516	11.8117	3.39686e-32	1.62957e-30	UP
KLHL15	608.741	-1.37529	0.116445	-11.8106	3.43961e-32	1.64708e-30	DOWN
COLCA2	118.911	2.78847	0.236203	11.8054	3.66002e-32	1.74945e-30	UP
TMED2-DT	83.5093	1.35643	0.114915	11.8037	3.73312e-32	1.77795e-30	UP
ZNF775	770.613	1.62764	0.138006	11.794	4.19098e-32	1.99242e-30	UP
CDCA7	181.904	3.75315	0.318411	11.7871	4.54801e-32	2.15826e-30	UP
NAAA	1039.98	-1.65234	0.140298	-11.7773	5.1113e-32	2.42121e-30	DOWN
SAPCD2	136.929	2.79576	0.23739	11.7771	5.12495e-32	2.42333e-30	UP
ZADH2	1165.57	-1.07702	0.0915257	-11.7674	5.74475e-32	2.71154e-30	DOWN
MAP2K3	2990.83	-1.27124	0.108083	-11.7617	6.14705e-32	2.89625e-30	DOWN
ZBTB12	136.477	1.89719	0.161359	11.7576	6.45464e-32	3.03575e-30	UP
AL590666.2	75.0258	3.30656	0.281584	11.7427	7.69633e-32	3.61331e-30	UP
MCM4	2038.31	1.61309	0.137543	11.7279	9.16736e-32	4.29629e-30	UP
CCDC34	486.179	1.65821	0.141472	11.7211	9.93571e-32	4.64812e-30	UP
GPR182	70.2806	-3.39214	0.289424	-11.7203	1.00316e-31	4.68466e-30	DOWN
GABRQ	15.6357	4.59766	0.392367	11.7178	1.03371e-31	4.81882e-30	UP
DUXAP8	67.4949	3.17074	0.270608	11.7171	1.04162e-31	4.84714e-30	UP
HCG25	23.6858	1.74267	0.148819	11.71	1.13265e-31	5.26145e-30	UP
DNAH14	293.899	1.26862	0.108352	11.7083	1.15542e-31	5.35779e-30	UP
ZNF330	1065.63	-1.03029	0.0880542	-11.7007	1.26461e-31	5.85383e-30	DOWN
AC016773.2	17.8827	2.61463	0.223615	11.6925	1.39158e-31	6.43028e-30	UP
PIMREG	71.462	3.18117	0.272446	11.6763	1.68437e-31	7.76962e-30	UP
SPP1	29635.5	4.28457	0.367263	11.6662	1.89714e-31	8.7358e-30	UP
TAZ	1135.23	1.04914	0.0899695	11.661	2.01622e-31	9.26794e-30	UP
RTKN2	70.4678	2.86942	0.246152	11.6571	2.11165e-31	9.6897e-30	UP
LENG8-AS1	43.0249	1.53024	0.13129	11.6554	2.15308e-31	9.86267e-30	UP
RHNO1	509.036	1.13806	0.0976483	11.6547	2.1713e-31	9.92889e-30	UP
LYPD8	55.066	4.9601	0.42564	11.6533	2.20814e-31	1.00799e-29	UP
SF3B4	3408.9	1.04722	0.0898713	11.6524	2.23132e-31	1.01681e-29	UP
LCAT	3645.74	-2.56955	0.220624	-11.6467	2.38452e-31	1.08475e-29	DOWN
POLA2	608.648	1.27811	0.109744	11.6462	2.39802e-31	1.08901e-29	UP
PIGU	1211.85	1.12197	0.096357	11.6439	2.46471e-31	1.11738e-29	UP
TESMIN	110.395	2.33228	0.200353	11.6409	2.55438e-31	1.15604e-29	UP
LIN9	178.641	1.54903	0.133119	11.6365	2.68794e-31	1.21441e-29	UP
OSR2	67.6885	4.22001	0.362826	11.631	2.8688e-31	1.2939e-29	UP
OSBPL3	369.373	1.77091	0.152297	11.628	2.97033e-31	1.33741e-29	UP
CRYBG2	143.387	2.56546	0.220683	11.6251	3.07302e-31	1.38129e-29	UP
RAB11FIP4	1642.13	1.82705	0.157174	11.6244	3.09816e-31	1.39022e-29	UP
LOXL2	648.073	1.62517	0.139842	11.6215	3.20588e-31	1.43612e-29	UP
SCRIB	4279.13	1.3099	0.11279	11.6137	3.51263e-31	1.57086e-29	UP
FOXK1	892.564	1.21624	0.10476	11.6098	3.67264e-31	1.63964e-29	UP
DSCR8	60.2375	8.03343	0.69226	11.6046	3.90321e-31	1.73963e-29	UP
FANCE	163.674	1.66558	0.143549	11.6029	3.98356e-31	1.77245e-29	UP
MTX1P1	95.6349	1.97474	0.170216	11.6014	4.05596e-31	1.80162e-29	UP
WNK4	317.635	3.7454	0.322942	11.5978	4.23033e-31	1.87592e-29	UP
PXDNL	22.8416	2.67515	0.230712	11.5952	4.35762e-31	1.92912e-29	UP
AC010973.2	30.8192	1.85801	0.160343	11.5877	4.75552e-31	2.10175e-29	UP
SLC38A2	11888.8	-1.64655	0.142133	-11.5846	4.93438e-31	2.17715e-29	DOWN
IQCD	61.2119	2.75368	0.237717	11.5838	4.9777e-31	2.1926e-29	UP
STRIP2	97.9584	2.68743	0.2321	11.5787	5.28137e-31	2.32248e-29	UP
CCDC28B	251.104	2.38415	0.205916	11.5783	5.31065e-31	2.33147e-29	UP
AC004080.2	11.8079	5.70132	0.4926	11.5739	5.58633e-31	2.44843e-29	UP
CD302	1422.55	-1.70638	0.147443	-11.5731	5.63844e-31	2.46717e-29	DOWN
AC109322.1	87.4205	2.11506	0.182852	11.5671	6.04935e-31	2.64258e-29	UP
KIF24	99.0693	1.89048	0.16345	11.5661	6.12101e-31	2.66947e-29	UP
ABCC5	686.911	1.08164	0.0935263	11.5651	6.19011e-31	2.69199e-29	UP
LINC00221	128.534	8.03595	0.694846	11.5651	6.19305e-31	2.69199e-29	UP
ITPKA	371.769	2.57997	0.223112	11.5635	6.30576e-31	2.73647e-29	UP
GHR	3687.88	-2.48034	0.214984	-11.5373	8.55294e-31	3.6995e-29	DOWN
ZFPM2-AS1	127.471	4.1505	0.360219	11.5222	1.02022e-30	4.39127e-29	UP
AC145207.9	15.4147	2.59948	0.225644	11.5203	1.04267e-30	4.48059e-29	UP
BCO2	554.856	-3.12147	0.271011	-11.5179	1.07251e-30	4.60133e-29	DOWN
RASGRF2	280.504	1.87366	0.162678	11.5176	1.07579e-30	4.6079e-29	UP
HSF4	434.982	1.79217	0.155635	11.5152	1.10562e-30	4.72802e-29	UP
GAS5	5237.32	1.88883	0.164039	11.5146	1.11432e-30	4.75748e-29	UP
TCF15	30.4566	2.39154	0.207732	11.5126	1.13963e-30	4.85769e-29	UP
LILRA2	59.3188	-1.97604	0.171709	-11.508	1.20178e-30	5.11435e-29	DOWN
HAUS5	607.716	1.00026	0.0869226	11.5074	1.21009e-30	5.14142e-29	UP
ZNF696	334.424	1.20206	0.104486	11.5045	1.25168e-30	5.30956e-29	UP
MIR4435-2HG	728.983	1.8551	0.161397	11.494	1.41422e-30	5.97985e-29	UP
SLC39A14	17719	-1.65937	0.144482	-11.485	1.56952e-30	6.6259e-29	DOWN
PVALB	15.0809	-3.68571	0.320982	-11.4826	1.61366e-30	6.80136e-29	DOWN
TEX19	9.90925	4.75228	0.413898	11.4818	1.62922e-30	6.85597e-29	UP
ZFP36L1	11097.7	-1.11555	0.0971631	-11.4812	1.64024e-30	6.89137e-29	DOWN
SEPTIN3	63.799	3.17598	0.276724	11.4771	1.71984e-30	7.21431e-29	UP
TSSK6	84.1617	1.38218	0.120514	11.4691	1.8871e-30	7.89081e-29	UP
COL4A1	9176	1.77676	0.155037	11.4603	2.0889e-30	8.72082e-29	UP
PDIA2	55.8645	4.74854	0.414604	11.4532	2.26649e-30	9.44729e-29	UP
PHACTR3	7.58532	-2.94949	0.257645	-11.4479	2.4095e-30	1.00275e-28	DOWN
PANK1	2532.76	-1.59741	0.139686	-11.4357	2.77409e-30	1.15267e-28	DOWN
FOXO1	1581.44	-1.73871	0.152064	-11.4341	2.82566e-30	1.17225e-28	DOWN
ARHGAP33	253.577	1.54806	0.135447	11.4293	2.9856e-30	1.23472e-28	UP
GAD1	39.2504	4.86992	0.426109	11.4288	3.0015e-30	1.23935e-28	UP
AL023803.2	14.5292	3.10646	0.271883	11.4257	3.11173e-30	1.2819e-28	UP
ASIC1	132.401	3.35137	0.293321	11.4256	3.11426e-30	1.2819e-28	UP
PRAME	402.447	6.84211	0.598885	11.4247	3.14582e-30	1.29287e-28	UP
CLEC1B	151.834	-5.21028	0.456127	-11.4229	3.21358e-30	1.31813e-28	DOWN
S100A12	11.6266	-3.01784	0.264195	-11.4228	3.21727e-30	1.31813e-28	DOWN
PLK3	396.237	-1.61577	0.141465	-11.4217	3.25846e-30	1.33294e-28	DOWN
ACAN	76.5026	3.67873	0.322144	11.4195	3.34118e-30	1.36466e-28	UP
AC092171.4	11.749	2.57028	0.225101	11.4183	3.38675e-30	1.38113e-28	UP
MRO	142.915	-2.3466	0.2056	-11.4134	3.58389e-30	1.45927e-28	DOWN
AL589743.1	14.0352	4.07222	0.356807	11.4129	3.60303e-30	1.46481e-28	UP
MAST2	1273.78	1.04704	0.0917643	11.4101	3.72126e-30	1.51055e-28	UP
OTUB2	107.213	1.57702	0.138216	11.4098	3.73605e-30	1.51422e-28	UP
C8orf33	2380.45	1.27185	0.111533	11.4034	4.02156e-30	1.62744e-28	UP
LRRC4	39.1373	-1.90816	0.167375	-11.4005	4.15616e-30	1.67933e-28	DOWN
TRIM59	91.6567	1.95656	0.17165	11.3985	4.25147e-30	1.71521e-28	UP
MATN3	69.3338	4.07241	0.357324	11.397	4.32884e-30	1.74376e-28	UP
LINC00355	20.1735	6.41894	0.563358	11.3941	4.47524e-30	1.79999e-28	UP
LINC01980	65.9722	7.37342	0.647204	11.3927	4.5458e-30	1.82281e-28	UP
NOL12	167.684	1.15289	0.101384	11.3716	5.79212e-30	2.31553e-28	UP
NMB	205.366	2.19062	0.19265	11.371	5.8313e-30	2.32625e-28	UP
RNF157	741.667	2.55263	0.224487	11.3709	5.83656e-30	2.32625e-28	UP
IRAK1	5178.02	1.29343	0.11378	11.3678	6.04971e-30	2.40757e-28	UP
KPNA2	2496.56	1.40638	0.123813	11.3589	6.69647e-30	2.66094e-28	UP
AC016999.1	3.14691	-2.92518	0.257566	-11.357	6.84411e-30	2.71552e-28	DOWN
NCOR1	2777.32	-1.1559	0.1018	-11.3546	7.03835e-30	2.78839e-28	DOWN
KCNN2	191.542	-3.48144	0.306655	-11.353	7.1686e-30	2.83573e-28	DOWN
TOB2P1	26.4596	2.51743	0.221826	11.3486	7.53193e-30	2.975e-28	UP
AC107375.1	66.3918	1.50957	0.133031	11.3475	7.63359e-30	3.01065e-28	UP
AHSA2P	920.624	1.34359	0.118465	11.3417	8.15406e-30	3.20633e-28	UP
CSPG5	63.4553	2.54944	0.224791	11.3414	8.1829e-30	3.21289e-28	UP
SLC35D1	3767.37	-1.37868	0.121632	-11.3348	8.82072e-30	3.45817e-28	DOWN
AC008556.1	29.1076	-2.03348	0.179413	-11.334	8.89966e-30	3.48394e-28	DOWN
LAMA4	1098.2	1.5185	0.133983	11.3335	8.95163e-30	3.49909e-28	UP
ATAD5	131.033	1.6469	0.145316	11.3332	8.98655e-30	3.50754e-28	UP
HAGHL	102.315	2.88013	0.254656	11.3099	1.17218e-29	4.56164e-28	UP
PVT1	211.823	2.37398	0.209905	11.3098	1.17391e-29	4.56164e-28	UP
AC116049.1	12.2701	5.0618	0.447993	11.2988	1.32973e-29	5.15953e-28	UP
ENAH	3201.1	1.55143	0.137326	11.2974	1.35149e-29	5.23627e-28	UP
EGR2	205.127	-2.54652	0.225456	-11.295	1.38944e-29	5.37541e-28	DOWN
TCOF1	1715.63	1.05389	0.0933143	11.294	1.40453e-29	5.42583e-28	UP
C1QL1	363.344	3.96588	0.351191	11.2927	1.42625e-29	5.50169e-28	UP
BACE1-AS	89.7494	1.25914	0.111555	11.2872	1.51774e-29	5.84605e-28	UP
ELFN2	300.282	3.72443	0.330093	11.283	1.59247e-29	6.12496e-28	UP
DYNC1I1	254.923	3.86145	0.342497	11.2744	1.75619e-29	6.73503e-28	UP
GPSM2	217.565	1.5891	0.141039	11.2671	1.90732e-29	7.30401e-28	UP
LARP1B	1314.74	-1.13378	0.10067	-11.2623	2.01438e-29	7.70283e-28	DOWN
MAP3K9	264.981	1.30651	0.116033	11.2598	2.07327e-29	7.91653e-28	UP
RPS6KL1	234.087	2.01781	0.179227	11.2584	2.10531e-29	8.02725e-28	UP
CDCA4	281.789	1.4003	0.124394	11.2569	2.14121e-29	8.15234e-28	UP
GBAP1	77.9023	1.78316	0.158409	11.2567	2.14682e-29	8.16195e-28	UP
MESP1	124.804	2.00734	0.17835	11.255	2.18759e-29	8.30498e-28	UP
ZKSCAN3	332.615	1.41541	0.125765	11.2544	2.20197e-29	8.34757e-28	UP
IGSF3	633.885	2.55237	0.226968	11.2455	2.43726e-29	9.22628e-28	UP
SULT1C2	761.481	3.5865	0.319187	11.2364	2.70267e-29	1.02163e-27	UP
PXDC1	5441.38	-1.36031	0.12114	-11.2292	2.93192e-29	1.10513e-27	DOWN
ATAD2	2064.28	1.69351	0.15083	11.228	2.97261e-29	1.11886e-27	UP
TRAF2	1197.62	1.15793	0.103145	11.2263	3.02994e-29	1.13882e-27	UP
PAQR4	305.334	2.0013	0.178291	11.2249	3.07768e-29	1.15512e-27	UP
FOXD2-AS1	158.306	2.12356	0.189301	11.2179	3.32949e-29	1.24432e-27	UP
RIBC2	53.4772	3.01636	0.268957	11.215	3.44106e-29	1.28419e-27	UP
SIGLEC7	70.7063	-2.04879	0.182705	-11.2137	3.49422e-29	1.30219e-27	DOWN
HCN2	78.6076	3.36955	0.300561	11.2109	3.60615e-29	1.34201e-27	UP
ADAM15	3675.37	1.31857	0.117656	11.2069	3.76966e-29	1.40088e-27	UP
N4BP2L1	1262.86	-1.46771	0.130982	-11.2055	3.83309e-29	1.42245e-27	DOWN
PAMR1	196.3	-2.1751	0.194123	-11.2047	3.86498e-29	1.43227e-27	DOWN
FLAD1	2405.5	1.01304	0.0904514	11.1999	4.08305e-29	1.51096e-27	UP
ACTN2	346.082	4.31557	0.385373	11.1984	4.15128e-29	1.53405e-27	UP
AC006277.1	15.8086	2.0898	0.186675	11.1948	4.32171e-29	1.59326e-27	UP
GABBR2	125.084	5.03368	0.449645	11.1948	4.32358e-29	1.59326e-27	UP
GPR158	138.564	3.42062	0.305585	11.1937	4.37889e-29	1.61139e-27	UP
EPPK1	458.035	3.3824	0.302187	11.1931	4.40911e-29	1.62026e-27	UP
MPC1	4231.28	-1.53995	0.137635	-11.1887	4.63398e-29	1.70052e-27	DOWN
MCM7	3741.36	1.47641	0.132205	11.1676	5.8777e-29	2.15393e-27	UP
SPINK5	76.0481	3.26056	0.292021	11.1655	6.01404e-29	2.20084e-27	UP
PRND	35.9427	4.05504	0.363212	11.1644	6.09156e-29	2.22612e-27	UP
SERTAD1	867.378	-1.56826	0.140518	-11.1606	6.3565e-29	2.31973e-27	DOWN
CD200	139.891	1.88535	0.168967	11.1581	6.53562e-29	2.37852e-27	UP
DTYMK	1163.13	1.30933	0.117358	11.1568	6.63634e-29	2.41184e-27	UP
COA6	1477.88	1.26368	0.113269	11.1565	6.65953e-29	2.41694e-27	UP
NDRG2	9960.97	-1.52181	0.136523	-11.1469	7.41414e-29	2.68343e-27	DOWN
YEATS2	691.112	1.03884	0.0932071	11.1455	7.52878e-29	2.71747e-27	UP
MAGEA6	336.512	8.24487	0.740095	11.1403	7.9871e-29	2.87896e-27	UP
TLCD3B	10.9868	4.01171	0.360246	11.136	8.3769e-29	3.01534e-27	UP
AKR1C3	16170	1.58978	0.142765	11.1356	8.41898e-29	3.02636e-27	UP
NETO2	133.369	2.29144	0.205785	11.1351	8.46496e-29	3.03875e-27	UP
CKS1B	1079.54	1.2315	0.110645	11.1302	8.94321e-29	3.20224e-27	UP
PSMC3IP	78.5936	1.61469	0.145097	11.1283	9.13497e-29	3.26594e-27	UP
GPR19	20.7944	2.57415	0.231396	11.1244	9.54401e-29	3.39872e-27	UP
AL365181.2	112.774	3.76952	0.338852	11.1244	9.54502e-29	3.39872e-27	UP
DUXAP9	12.8586	3.78633	0.3405	11.1199	1.00361e-28	3.56878e-27	UP
TLDC2	118.245	2.37887	0.213949	11.1188	1.01576e-28	3.60712e-27	UP
GSTZ1	2540.93	-2.0348	0.183007	-11.1187	1.01767e-28	3.60902e-27	DOWN
AL590226.2	160.223	3.19415	0.287351	11.1159	1.05037e-28	3.71999e-27	UP
NCAPD2P1	21.1062	5.5655	0.500794	11.1134	1.08018e-28	3.82047e-27	UP
CCNE2	94.4064	2.11224	0.190151	11.1082	1.14408e-28	4.04104e-27	UP
BICDL1	550.116	2.27093	0.20447	11.1064	1.16729e-28	4.11751e-27	UP
LINC01703	34.4421	2.42394	0.218278	11.1048	1.1888e-28	4.18369e-27	UP
C5orf46	27.4773	3.83875	0.345685	11.1048	1.18922e-28	4.18369e-27	UP
GLDN	211.962	3.88946	0.350265	11.1043	1.19498e-28	4.19835e-27	UP
CDC25A	178.832	2.1484	0.193523	11.1015	1.23303e-28	4.32627e-27	UP
RFX5	1494.12	1.15428	0.103978	11.1012	1.23726e-28	4.33257e-27	UP
ID2	8079.08	-1.46489	0.131958	-11.1012	1.23811e-28	4.33257e-27	DOWN
FOXD2	109.093	2.11036	0.190123	11.1	1.25506e-28	4.38605e-27	UP
ALDH2	43807.8	-1.69711	0.152898	-11.0997	1.25912e-28	4.39443e-27	DOWN
MCM5	2521	1.38997	0.125245	11.098	1.28244e-28	4.46779e-27	UP
CST1	116.854	7.04056	0.634402	11.098	1.28353e-28	4.46779e-27	UP
CCL25	200.331	4.46429	0.402331	11.0961	1.31066e-28	4.55622e-27	UP
CCBE1	100.083	-3.52054	0.317529	-11.0873	1.44585e-28	5.01958e-27	DOWN
AL592435.1	41.8932	1.55494	0.140275	11.0849	1.48435e-28	5.14647e-27	UP
RASGEF1B	1049.28	-1.84987	0.166928	-11.0818	1.53703e-28	5.32213e-27	DOWN
NAA40	502.357	1.07836	0.0973518	11.0769	1.62311e-28	5.61281e-27	UP
LINC00853	61.411	2.41403	0.218044	11.0713	1.72814e-28	5.96819e-27	UP
SLC7A6	167.545	1.81421	0.163891	11.0696	1.76121e-28	6.06652e-27	UP
MARCHF4	8.07756	3.79419	0.342859	11.0663	1.82723e-28	6.27752e-27	UP
SIGLEC11	47.6557	-2.35525	0.212882	-11.0636	1.88325e-28	6.46157e-27	DOWN
ODAM	189.312	7.19868	0.650803	11.0612	1.9343e-28	6.62813e-27	UP
FAM222A	632.177	1.72631	0.156114	11.058	2.00545e-28	6.86301e-27	UP
KDM8	1331.8	-2.43104	0.219856	-11.0574	2.01765e-28	6.8958e-27	DOWN
EMX1	75.3093	3.91105	0.35373	11.0566	2.03705e-28	6.9531e-27	UP
AL138828.1	74.4947	4.3193	0.390979	11.0474	2.25635e-28	7.68178e-27	UP
ADRA2C	251.431	3.33494	0.301924	11.0456	2.30131e-28	7.82474e-27	UP
C1R	65879.7	-1.77929	0.161099	-11.0447	2.32467e-28	7.89401e-27	DOWN
EGFL6	15.1631	4.17541	0.378096	11.0432	2.36362e-28	8.01595e-27	UP
ARHGEF11	2322.36	1.12732	0.102107	11.0406	2.43507e-28	8.24768e-27	UP
C21orf62	5.62594	-2.80929	0.254538	-11.0368	2.53825e-28	8.58612e-27	DOWN
ACLY	4204.36	1.03529	0.0938225	11.0346	2.60194e-28	8.7903e-27	UP
CENPO	279.058	1.55623	0.141052	11.033	2.64778e-28	8.93373e-27	UP
THEM5	148.567	1.75501	0.159161	11.0266	2.84393e-28	9.58327e-27	UP
ACADSB	12487.9	-1.78232	0.161712	-11.0216	3.00692e-28	1.01196e-26	DOWN
CSMD2	69.7715	3.1584	0.286615	11.0197	3.07177e-28	1.03247e-26	UP
NCAPD2	1253.23	1.40991	0.128038	11.0116	3.35817e-28	1.12586e-26	UP
SUCO	1594.17	1.10958	0.100805	11.0072	3.52744e-28	1.17961e-26	UP
FBF1	127.102	1.43375	0.130265	11.0064	3.55961e-28	1.18886e-26	UP
LINC02365	148.854	4.59361	0.41742	11.0048	3.62444e-28	1.20899e-26	UP
LIG1	1302.58	1.12274	0.102089	10.9977	3.91943e-28	1.30573e-26	UP
TRIM65	643.261	1.03058	0.0937192	10.9964	3.97591e-28	1.32288e-26	UP
IER2	3364.25	-1.34202	0.122093	-10.9919	4.18263e-28	1.38991e-26	DOWN
N4BP3	84.0631	2.01521	0.183346	10.9913	4.20817e-28	1.39664e-26	UP
LILRA5	75.8129	-2.16096	0.196733	-10.9842	4.55066e-28	1.50463e-26	DOWN
SMG9	965.42	1.16978	0.106503	10.9835	4.58624e-28	1.51449e-26	UP
CRIP3	335.786	2.14056	0.194916	10.9819	4.66749e-28	1.5394e-26	UP
SMC1B	47.159	3.79852	0.345893	10.9818	4.67718e-28	1.54067e-26	UP
IQCE	647.283	1.15203	0.104925	10.9796	4.79187e-28	1.57451e-26	UP
MELTF-AS1	41.7174	2.421	0.220528	10.9782	4.86437e-28	1.59635e-26	UP
DLG5-AS1	29.0641	2.40686	0.219336	10.9734	5.1317e-28	1.68199e-26	UP
FXN	635.31	-1.20333	0.109667	-10.9726	5.17521e-28	1.69414e-26	DOWN
MSH5-SAPCD1	37.4321	1.80878	0.165111	10.9549	6.29234e-28	2.05729e-26	UP
SSR2	12071.7	1.19516	0.109144	10.9503	6.62277e-28	2.15997e-26	UP
RAB24	391.778	1.06087	0.0969428	10.9432	7.1595e-28	2.32927e-26	UP
CYP17A1	3245	4.20256	0.38407	10.9422	7.24317e-28	2.35358e-26	UP
ZNF605	413.004	1.10531	0.101037	10.9397	7.44608e-28	2.41654e-26	UP
FAHD2A	1604.31	-1.16311	0.106326	-10.9391	7.49288e-28	2.42874e-26	DOWN
FANCB	18.8003	2.30407	0.210887	10.9256	8.69393e-28	2.81459e-26	UP
SNRPE	2488.4	1.1795	0.108058	10.9154	9.72792e-28	3.14548e-26	UP
FERMT2	2676.54	-1.08922	0.0997908	-10.915	9.76943e-28	3.15504e-26	DOWN
EVX1	13.3549	5.70956	0.523486	10.9068	1.06963e-27	3.45015e-26	UP
GPAA1	10373.6	1.41348	0.129603	10.9062	1.07643e-27	3.46783e-26	UP
TAPT1	1614.06	-1.05071	0.0963584	-10.9042	1.10035e-27	3.54058e-26	DOWN
AGL	1868.44	-1.51377	0.138899	-10.8984	1.17335e-27	3.76171e-26	DOWN
MTHFD1L	517.262	1.51901	0.139422	10.895	1.21712e-27	3.89728e-26	UP
CYP2C19	124.674	-3.73311	0.342707	-10.893	1.24462e-27	3.98054e-26	DOWN
LINC01234	75.5403	5.83765	0.536214	10.8868	1.33245e-27	4.25627e-26	UP
MYO1A	142.618	3.05608	0.280877	10.8805	1.42843e-27	4.55181e-26	UP
FBXL19	373.731	1.06768	0.0981426	10.8788	1.45426e-27	4.62853e-26	UP
AL359510.2	9.70995	3.23675	0.297547	10.8781	1.46579e-27	4.65963e-26	UP
SOGA1	741.105	1.48224	0.136301	10.8748	1.5206e-27	4.82805e-26	UP
MYCN	109.4	3.71825	0.342069	10.8699	1.60431e-27	5.08769e-26	UP
AL445524.1	593.885	2.23675	0.205814	10.8678	1.64099e-27	5.19779e-26	UP
SCN4A	78.848	2.1296	0.195973	10.8668	1.65915e-27	5.24899e-26	UP
TLX1	154.518	2.86561	0.263751	10.8648	1.69539e-27	5.35724e-26	UP
AL109615.3	47.5468	3.82198	0.351873	10.8618	1.75196e-27	5.52937e-26	UP
BCKDHB	1581.43	-1.53181	0.141076	-10.8581	1.82532e-27	5.754e-26	DOWN
U73166.1	19.5613	2.2208	0.204598	10.8544	1.89982e-27	5.98071e-26	UP
ALDH3A1	4705.21	4.88628	0.450169	10.8543	1.90177e-27	5.98071e-26	UP
TMEM132A	589.241	2.6897	0.247829	10.853	1.92882e-27	6.05858e-26	UP
UBD	3319	2.57092	0.236922	10.8513	1.96611e-27	6.16102e-26	UP
ACAA1	10871.1	-1.54827	0.142697	-10.8501	1.99285e-27	6.23742e-26	DOWN
PDGFA	1052.72	1.96048	0.180734	10.8473	2.05398e-27	6.42113e-26	UP
ZNF252P-AS1	14.5211	2.16791	0.199982	10.8405	2.21242e-27	6.90825e-26	UP
FAM133A	144.445	5.3997	0.498312	10.836	2.32478e-27	7.24197e-26	UP
TIMD4	78.2748	-3.47015	0.3203	-10.8341	2.37375e-27	7.38577e-26	DOWN
CNIH4	1614.28	1.08103	0.0998087	10.831	2.45537e-27	7.63074e-26	UP
GIHCG	104.736	1.66192	0.153502	10.8267	2.5726e-27	7.98565e-26	UP
KRTCAP2	1400.22	1.16411	0.107528	10.8261	2.58915e-27	8.02757e-26	UP
CASTOR3	313.542	1.55992	0.144139	10.8223	2.69884e-27	8.35785e-26	UP
KIF19	25.5005	-2.42965	0.224506	-10.8222	2.70203e-27	8.35791e-26	DOWN
LDLR	5183.32	-1.53686	0.142038	-10.82	2.7668e-27	8.54824e-26	DOWN
NDOR1	366.001	1.0065	0.0930679	10.8146	2.93463e-27	9.05617e-26	UP
CCN1	3087.14	-2.00291	0.185388	-10.8038	3.30132e-27	1.01521e-25	DOWN
AC099850.4	23.2264	2.68677	0.248745	10.8013	3.39409e-27	1.04253e-25	UP
PAEP	125.244	7.18391	0.66527	10.7985	3.4989e-27	1.07347e-25	UP
REEP2	52.0389	3.12218	0.289227	10.7949	3.63881e-27	1.1151e-25	UP
HSF2BP	16.2455	2.18585	0.202588	10.7896	3.8536e-27	1.17818e-25	UP
FOSB	1994.01	-3.22992	0.299487	-10.7848	4.05943e-27	1.23968e-25	DOWN
TCF3	1487.21	1.03039	0.0955463	10.7842	4.08716e-27	1.24526e-25	UP
CBX8	490.529	1.18017	0.109439	10.7838	4.10409e-27	1.24898e-25	UP
ASIC3	67.0465	2.01268	0.186645	10.7835	4.12104e-27	1.25269e-25	UP
COL7A1	756.809	3.21809	0.298473	10.7818	4.1951e-27	1.27374e-25	UP
EFNA3	136.237	2.13211	0.1978	10.7791	4.31909e-27	1.30988e-25	UP
LINC00942	68.7631	6.27248	0.582072	10.7761	4.46284e-27	1.35037e-25	UP
GNE	4187.17	-1.58775	0.147365	-10.7743	4.55378e-27	1.37631e-25	DOWN
LINC00511	183.575	3.36063	0.312108	10.7675	4.90033e-27	1.47935e-25	UP
CYP26A1	258.008	-3.88501	0.360849	-10.7663	4.96504e-27	1.49717e-25	DOWN
FAM72C	11.4528	3.23747	0.300755	10.7645	5.06536e-27	1.52568e-25	UP
ZC3H3	1559.18	1.11919	0.103988	10.7627	5.16078e-27	1.55265e-25	UP
JCAD	971.545	1.75119	0.16281	10.756	5.54987e-27	1.66591e-25	UP
PEG10	8072	4.57843	0.425758	10.7536	5.69869e-27	1.70864e-25	UP
COL24A1	45.1192	4.05214	0.376937	10.7502	5.91557e-27	1.76964e-25	UP
GINS2	364.534	1.77326	0.165092	10.7411	6.52777e-27	1.95057e-25	UP
GOLGA8B	832.434	1.61857	0.150706	10.74	6.60587e-27	1.97167e-25	UP
LPL	158.361	2.08148	0.193885	10.7356	6.9239e-27	2.06426e-25	UP
TRIM7	54.1231	2.59881	0.242122	10.7335	7.08867e-27	2.111e-25	UP
SNHG4	31.6703	2.47515	0.230642	10.7316	7.23484e-27	2.1521e-25	UP
KLC2	618.527	1.13027	0.105337	10.73	7.35869e-27	2.18648e-25	UP
AC092821.2	15.4549	2.50885	0.233934	10.7246	7.80218e-27	2.31564e-25	UP
AC024361.1	15.1632	2.2432	0.209168	10.7244	7.81932e-27	2.31812e-25	UP
LRRC37A6P	29.1349	2.97541	0.277451	10.7241	7.84442e-27	2.32295e-25	UP
POLE2	193.269	1.60902	0.15004	10.7239	7.86319e-27	2.3259e-25	UP
RBP7	502.044	1.99085	0.185664	10.7229	7.94857e-27	2.34852e-25	UP
KRT8P12	219.068	1.25183	0.116774	10.7201	8.18925e-27	2.41693e-25	UP
IL1RN	3326.52	-2.15087	0.200669	-10.7185	8.33789e-27	2.45805e-25	DOWN
ACYP1	115.907	1.12403	0.104891	10.7162	8.54607e-27	2.51661e-25	UP
LILRB5	357.836	-1.93568	0.180636	-10.7159	8.56885e-27	2.5205e-25	DOWN
ARHGAP39	186.266	1.55586	0.145198	10.7155	8.61142e-27	2.5302e-25	UP
LINC01138	170.311	1.55838	0.145466	10.713	8.846e-27	2.59624e-25	UP
NANOS1	66.5368	2.72315	0.254196	10.7128	8.86511e-27	2.59896e-25	UP
MT-ATP6	269289	-1.41183	0.131922	-10.702	9.95571e-27	2.91544e-25	DOWN
AL136162.1	15.657	2.22905	0.208296	10.7014	1.00256e-26	2.93264e-25	UP
SNRPB	6271.97	1.14726	0.107213	10.7007	1.00964e-26	2.95011e-25	UP
PLPPR2	1250.7	1.16764	0.109124	10.7002	1.01607e-26	2.9656e-25	UP
SOCS2	1088.29	-2.20439	0.206071	-10.6972	1.04847e-26	3.0568e-25	DOWN
PABPC1L	946.802	1.68633	0.157668	10.6954	1.06929e-26	3.11403e-25	UP
DNMT3A	1069.92	1.29165	0.120788	10.6936	1.09068e-26	3.17284e-25	UP
PYGB	3445.03	1.41566	0.132402	10.6922	1.10741e-26	3.21796e-25	UP
CLEC4M	218.744	-5.58191	0.522173	-10.6898	1.13648e-26	3.29879e-25	DOWN
FBXW10	60.2648	4.29814	0.402175	10.6872	1.16791e-26	3.38629e-25	UP
PMS2P3	67.51	1.09772	0.102814	10.6768	1.3063e-26	3.78339e-25	UP
TMPO-AS1	156.227	1.6382	0.153466	10.6746	1.33778e-26	3.87031e-25	UP
RBM24	256.422	2.55704	0.23958	10.673	1.36146e-26	3.93452e-25	UP
AC004816.1	28.1096	2.10316	0.197108	10.6701	1.4049e-26	4.05562e-25	UP
PLOD3	5797.83	1.02293	0.0958795	10.6689	1.42258e-26	4.10217e-25	UP
DGKI	20.7951	2.22621	0.208697	10.6672	1.44889e-26	4.17346e-25	UP
AL121899.1	56.1834	2.36397	0.221619	10.6668	1.45491e-26	4.18623e-25	UP
SSTR5-AS1	235.684	6.52743	0.612013	10.6655	1.47582e-26	4.24177e-25	UP
PNCK	60.5104	5.7953	0.543398	10.6649	1.48516e-26	4.26398e-25	UP
MAGEA3	400.519	7.18269	0.673599	10.6631	1.51383e-26	4.34155e-25	UP
ZNF789	242.961	1.03189	0.0967934	10.6607	1.55392e-26	4.45171e-25	UP
MMAA	902.023	-1.19299	0.111911	-10.6602	1.56237e-26	4.47106e-25	DOWN
AC147651.1	44.0617	3.05993	0.28711	10.6577	1.60487e-26	4.58769e-25	UP
H2AZ1	4270.67	1.15773	0.108666	10.654	1.67041e-26	4.76472e-25	UP
BRSK1	110.799	1.79638	0.168644	10.6519	1.70858e-26	4.86834e-25	UP
SLC38A6	389.03	1.17988	0.110811	10.6476	1.78854e-26	5.09069e-25	UP
PGM1	8703.09	-1.27292	0.119558	-10.6469	1.80316e-26	5.12677e-25	DOWN
IL1RL1	82.2481	-3.37184	0.316711	-10.6465	1.81136e-26	5.14452e-25	DOWN
AC111000.4	128.648	2.48883	0.233796	10.6453	1.83336e-26	5.20142e-25	UP
LRRC1	448.594	2.32664	0.218597	10.6435	1.86925e-26	5.29754e-25	UP
GINS3	156.167	1.42047	0.133519	10.6387	1.96859e-26	5.56115e-25	UP
CACYBP	2406.07	1.04111	0.097901	10.6344	2.06247e-26	5.82014e-25	UP
IVD	8329.4	-1.23226	0.115892	-10.6328	2.09638e-26	5.90951e-25	DOWN
AC007842.1	25.3424	2.15928	0.203123	10.6304	2.15239e-26	6.06091e-25	UP
MS4A6A	1198.85	-1.81709	0.171056	-10.6228	2.33497e-26	6.56802e-25	DOWN
AC007906.2	24.2018	-2.54034	0.23915	-10.6224	2.34471e-26	6.58841e-25	DOWN
LINC00665	370.631	2.80473	0.264059	10.6216	2.36416e-26	6.63599e-25	UP
TLCD1	568.173	1.6248	0.153014	10.6187	2.44047e-26	6.84291e-25	UP
LINC01833	27.923	6.77167	0.637903	10.6155	2.52394e-26	7.06944e-25	UP
CD109	571.703	2.46148	0.231974	10.611	2.64759e-26	7.40793e-25	UP
SLC30A3	40.4037	3.84756	0.362802	10.6051	2.82052e-26	7.88342e-25	UP
MTHFD2L	409.42	-1.41934	0.133851	-10.6038	2.86067e-26	7.98718e-25	DOWN
LINC01532	10.1237	5.25056	0.495173	10.6035	2.87075e-26	8.00685e-25	UP
TYMS	851.433	1.77021	0.166982	10.6012	2.94169e-26	8.19603e-25	UP
CTNNA2	357.764	5.88472	0.55517	10.5999	2.98455e-26	8.30669e-25	UP
ZBED8	128.149	1.23201	0.116244	10.5985	3.02765e-26	8.41776e-25	UP
SNCG	857.041	3.12808	0.295301	10.5929	3.21613e-26	8.92298e-25	UP
AP001469.3	39.4805	1.98831	0.187723	10.5917	3.25563e-26	9.02308e-25	UP
HMGA1	3596.39	1.70174	0.160677	10.591	3.27972e-26	9.08032e-25	UP
FIBCD1	18.9558	5.4457	0.514203	10.5906	3.29607e-26	9.116e-25	UP
SERPINB9	617.3	-1.61076	0.152147	-10.5869	3.42935e-26	9.4747e-25	DOWN
GPM6A	116.603	-3.14943	0.297573	-10.5837	3.54628e-26	9.78752e-25	DOWN
MROH1	1804.68	1.32139	0.124884	10.5809	3.65437e-26	1.00753e-24	UP
COL22A1	144.007	4.41516	0.417367	10.5786	3.74471e-26	1.03136e-24	UP
DBT	1716.52	-1.12749	0.106585	-10.5784	3.75505e-26	1.03313e-24	DOWN
NPEPL1	431.816	1.17098	0.1107	10.5779	3.77193e-26	1.03669e-24	UP
CCDC71L	1333.63	-1.76478	0.166865	-10.5761	3.84567e-26	1.05586e-24	DOWN
GADD45B	7606.3	-1.95114	0.184517	-10.5743	3.91967e-26	1.07506e-24	DOWN
NPFFR2	56.0861	6.26306	0.592412	10.5721	4.01256e-26	1.09939e-24	UP
ADM2	738.964	2.17944	0.206232	10.5679	4.19929e-26	1.14817e-24	UP
DNAJC25	1032.47	-1.26585	0.119843	-10.5625	4.44439e-26	1.21392e-24	DOWN
STX1A	99.2551	1.57663	0.149345	10.557	4.71707e-26	1.28707e-24	UP
PODXL	1695.5	1.5851	0.150176	10.555	4.81832e-26	1.31334e-24	UP
CYTOR	613.701	1.99128	0.188763	10.5491	5.13008e-26	1.39687e-24	UP
PDLIM5	4100.15	-1.09634	0.103951	-10.5466	5.26442e-26	1.43198e-24	DOWN
JAG2	522.838	1.68264	0.159567	10.5451	5.3524e-26	1.45291e-24	UP
IGFBP3	10784.1	-1.98052	0.187916	-10.5394	5.6866e-26	1.54204e-24	DOWN
NFIL3	2409.55	-1.43795	0.136504	-10.5341	6.0141e-26	1.62584e-24	DOWN
AL137060.3	7.93897	2.7015	0.256521	10.5313	6.19875e-26	1.67404e-24	UP
IL3RA	292.87	1.26561	0.120199	10.5294	6.32655e-26	1.70681e-24	UP
TFAP2A-AS1	17.2464	4.15371	0.394554	10.5276	6.4435e-26	1.73659e-24	UP
HRCT1	399.278	2.85311	0.271077	10.5251	6.61924e-26	1.78213e-24	UP
JUN	7887.13	-1.56353	0.148624	-10.5201	6.98166e-26	1.87663e-24	DOWN
DUSP14	675.25	-1.00445	0.0954797	-10.52	6.98447e-26	1.87663e-24	DOWN
SUZ12P1	145.933	1.20432	0.114539	10.5144	7.41315e-26	1.98979e-24	UP
ADGRG7	265.879	-2.70494	0.25731	-10.5124	7.57437e-26	2.03099e-24	DOWN
STXBP6	525.794	1.65292	0.157258	10.5109	7.69669e-26	2.0617e-24	UP
LAMC1	6215.02	1.37261	0.130616	10.5087	7.87485e-26	2.1064e-24	UP
B3GNTL1	261.262	1.46873	0.139764	10.5087	7.87953e-26	2.1064e-24	UP
TSEN54	1192.75	1.02592	0.0976489	10.5062	8.08866e-26	2.16011e-24	UP
MAMSTR	60.0139	2.06563	0.196615	10.506	8.1086e-26	2.16325e-24	UP
HSPB1	24352.2	1.64944	0.157006	10.5056	8.14377e-26	2.17044e-24	UP
CENPJ	225.164	1.24967	0.119051	10.4969	8.92331e-26	2.37047e-24	UP
AL359715.3	57.1901	-1.57529	0.150072	-10.4969	8.93023e-26	2.37047e-24	DOWN
EBF3	40.9059	2.31361	0.220425	10.4961	8.99914e-26	2.38635e-24	UP
AL590708.1	7.89034	3.67082	0.349746	10.4957	9.04274e-26	2.39551e-24	UP
GNPNAT1	2026.2	-1.10288	0.105175	-10.4862	9.99592e-26	2.64536e-24	DOWN
ITGA9	663.481	-1.8357	0.175068	-10.4856	1.00601e-25	2.65968e-24	DOWN
TP53I3	1387.76	1.82991	0.174599	10.4806	1.06053e-25	2.79822e-24	UP
MAGEA12	215.785	7.83779	0.748055	10.4776	1.09537e-25	2.88724e-24	UP
MAFG	872.667	1.26976	0.121271	10.4704	1.18135e-25	3.11076e-24	UP
TUBG1	1575.27	1.06788	0.102026	10.4668	1.22769e-25	3.22957e-24	UP
CCDC18-AS1	199.148	1.37158	0.13106	10.4653	1.24724e-25	3.27773e-24	UP
GARS1-DT	488.828	1.10197	0.105335	10.4615	1.29721e-25	3.40227e-24	UP
DDIAS	93.945	1.56872	0.149963	10.4607	1.30932e-25	3.43064e-24	UP
KCP	50.6282	2.73769	0.261906	10.453	1.42016e-25	3.70999e-24	UP
RIPK4	1177.6	-1.39914	0.133858	-10.4525	1.42753e-25	3.72556e-24	DOWN
PI15	72.0447	3.73355	0.35744	10.4453	1.54033e-25	4.01596e-24	UP
P4HA2	1540.36	1.43971	0.137891	10.441	1.61146e-25	4.19727e-24	UP
CSPG4P10	41.6104	1.80363	0.172783	10.4387	1.65077e-25	4.29541e-24	UP
TEX41	92.803	3.32031	0.31819	10.435	1.7163e-25	4.46154e-24	UP
ITGA6	2782.03	1.38733	0.132955	10.4346	1.72327e-25	4.47524e-24	UP
MKRN3	27.5389	4.0151	0.384803	10.4341	1.73162e-25	4.4925e-24	UP
CERS1	37.0056	4.49022	0.430378	10.4332	1.74898e-25	4.53309e-24	UP
GSDMC	18.2209	3.48549	0.334135	10.4314	1.78265e-25	4.61583e-24	UP
PHF19	525.267	1.42722	0.136829	10.4307	1.79498e-25	4.64318e-24	UP
GUSBP11	52.2244	1.84983	0.177377	10.4288	1.83177e-25	4.73372e-24	UP
SEZ6L2	1576.51	3.45138	0.330964	10.4283	1.8424e-25	4.75654e-24	UP
SLC6A8	1327.87	2.92586	0.280577	10.428	1.84752e-25	4.76508e-24	UP
COL4A2	10365.9	1.64037	0.157342	10.4255	1.89751e-25	4.88924e-24	UP
TMCO1-AS1	12.0598	2.08999	0.200543	10.4217	1.97454e-25	5.08275e-24	UP
FUT2	115.459	3.02158	0.289991	10.4195	2.01917e-25	5.19257e-24	UP
TRIM54	61.6924	4.18202	0.40146	10.417	2.07332e-25	5.32663e-24	UP
HMGB2	1942.69	1.36254	0.130811	10.4161	2.09293e-25	5.3718e-24	UP
LINC02202	8.93884	2.61211	0.250788	10.4156	2.10403e-25	5.39504e-24	UP
H4C8	50.9834	2.64162	0.25371	10.4119	2.18701e-25	5.59692e-24	UP
UGT2B11	1310.55	3.17248	0.304704	10.4117	2.19313e-25	5.60715e-24	UP
SLC22A11	817.758	4.2173	0.405107	10.4103	2.22409e-25	5.6808e-24	UP
DYDC2	92.2522	3.49758	0.336053	10.4078	2.28362e-25	5.82721e-24	UP
NAT1	242.594	-1.30995	0.125877	-10.4066	2.31386e-25	5.89867e-24	DOWN
TPM2	2031.37	1.91362	0.183896	10.406	2.32854e-25	5.93036e-24	UP
SOCS3	2351.88	-2.324	0.223356	-10.4049	2.35421e-25	5.98994e-24	DOWN
MMUT	5902.92	-1.35008	0.129859	-10.3965	2.57117e-25	6.53567e-24	DOWN
SNHG25	58.2088	2.34018	0.225133	10.3947	2.62186e-25	6.65812e-24	UP
LUCAT1	66.7259	4.18898	0.402997	10.3946	2.6249e-25	6.65943e-24	UP
SNHG20	163.39	1.14203	0.109869	10.3944	2.62909e-25	6.66364e-24	UP
CCL14	173.888	-1.89114	0.181952	-10.3936	2.651e-25	6.7063e-24	DOWN
LILRA1	33.5903	-1.748	0.168196	-10.3926	2.67808e-25	6.76832e-24	DOWN
WHRN	356.194	1.46373	0.140933	10.386	2.87046e-25	7.24064e-24	UP
SYNE1	1174.36	-1.31472	0.126637	-10.3818	3.00075e-25	7.55485e-24	DOWN
KCNU1	126.927	7.35617	0.708778	10.3787	3.10069e-25	7.77678e-24	UP
AC009005.1	49.0614	2.23987	0.21582	10.3784	3.10856e-25	7.78911e-24	UP
ETV4	933.868	3.00431	0.289587	10.3745	3.24007e-25	8.10324e-24	UP
CTBS	1222.18	-1.07698	0.103848	-10.3707	3.36919e-25	8.41024e-24	DOWN
KRT20	40.9577	6.52775	0.62956	10.3688	3.43971e-25	8.57004e-24	UP
FER1L6	69.0703	5.6814	0.548129	10.3651	3.5741e-25	8.89648e-24	UP
HOXA11-AS	8.79792	5.10794	0.493221	10.3563	3.91799e-25	9.74327e-24	UP
LRRC55	24.2872	-2.78499	0.26892	-10.3562	3.92237e-25	9.74497e-24	DOWN
IL17D	107.432	3.21264	0.310286	10.3538	4.02225e-25	9.98373e-24	UP
SFRP4	226.193	2.99315	0.28914	10.3519	4.1019e-25	1.01719e-23	UP
AC026740.1	39.9724	2.56256	0.247561	10.3512	4.13161e-25	1.02359e-23	UP
DNMT3B	124.928	1.69748	0.164008	10.35	4.18584e-25	1.03508e-23	UP
ARID3A	782.875	2.5129	0.242895	10.3457	4.37926e-25	1.0819e-23	UP
FAM83H	4542.38	1.46049	0.141179	10.345	4.41106e-25	1.08873e-23	UP
ACAA2	16331.7	-1.60308	0.154998	-10.3426	4.52041e-25	1.11468e-23	DOWN
AC139100.2	25.926	2.10686	0.203727	10.3416	4.57042e-25	1.12508e-23	UP
RIPOR3	149.918	-2.44413	0.236341	-10.3415	4.57111e-25	1.12508e-23	DOWN
ACAT1	15486.6	-1.41329	0.136705	-10.3382	4.73174e-25	1.16245e-23	DOWN
SOWAHC	1957.28	-1.19202	0.115356	-10.3334	4.97686e-25	1.22153e-23	DOWN
DIO2	128.064	4.16921	0.403498	10.3327	5.01471e-25	1.22968e-23	UP
SPRYD4	3013.14	-1.32993	0.128713	-10.3326	5.02043e-25	1.22994e-23	DOWN
IL6ST	10204.3	-1.01927	0.098671	-10.33	5.15799e-25	1.26246e-23	DOWN
TSC22D2	1200.06	-1.01857	0.0986075	-10.3295	5.18309e-25	1.26626e-23	DOWN
HPS5	1648.12	-1.53613	0.148721	-10.3289	5.21534e-25	1.27296e-23	DOWN
LINC00205	75.6751	1.56041	0.151078	10.3285	5.23772e-25	1.27724e-23	UP
AL731569.1	30.4124	1.48856	0.144127	10.3281	5.25892e-25	1.28123e-23	UP
CHGA	25.9406	5.17036	0.500733	10.3256	5.39936e-25	1.31423e-23	UP
TEX22	19.091	2.23215	0.216319	10.3188	5.79488e-25	1.4092e-23	UP
CD163	1672.01	-1.98731	0.192605	-10.3181	5.83912e-25	1.41865e-23	DOWN
MIOX	43.9323	3.97439	0.38525	10.3164	5.94261e-25	1.44114e-23	UP
PSPH	999.648	1.44845	0.140509	10.3086	6.44156e-25	1.5607e-23	UP
EME2	313.573	1.20138	0.116581	10.3051	6.68435e-25	1.61804e-23	UP
RHBDL3	70.7485	3.86606	0.375291	10.3015	6.93646e-25	1.67753e-23	UP
AC010201.2	15.8781	2.1494	0.208755	10.2963	7.32218e-25	1.76919e-23	UP
RNF139-AS1	45.7437	1.49941	0.145634	10.2957	7.36461e-25	1.77782e-23	UP
C4orf46	155.729	1.1569	0.112375	10.295	7.42085e-25	1.78975e-23	UP
MSI1	319.581	3.50222	0.340231	10.2937	7.52554e-25	1.81169e-23	UP
TMEM262	31.7518	1.16164	0.11286	10.2927	7.60259e-25	1.82857e-23	UP
MBNL2	2724.75	-1.38333	0.134406	-10.2922	7.63931e-25	1.83573e-23	DOWN
SMYD3	303.578	1.50164	0.145981	10.2866	8.10254e-25	1.94351e-23	UP
MT2P1	102.471	-3.24969	0.316	-10.2838	8.33436e-25	1.99729e-23	DOWN
ARL16	919.967	1.16484	0.113279	10.2829	8.41368e-25	2.01447e-23	UP
ALKBH6	123.117	1.21637	0.118348	10.2778	8.86903e-25	2.12157e-23	UP
RMI2	294.391	1.92824	0.187632	10.2767	8.97421e-25	2.14479e-23	UP
ANKS3	494.661	1.06149	0.103298	10.276	9.03971e-25	2.15849e-23	UP
AL356234.2	18.2522	4.3416	0.422748	10.27	9.62461e-25	2.294e-23	UP
MAFA-AS1	12.718	5.75275	0.560213	10.2689	9.7335e-25	2.31785e-23	UP
HOXD4	6.87196	4.63565	0.451551	10.2661	1.00212e-24	2.38206e-23	UP
HOXC9	32.6739	5.95241	0.580034	10.2622	1.04345e-24	2.47808e-23	UP
CHML	587.254	1.71806	0.167421	10.2619	1.04578e-24	2.48137e-23	UP
AQP8	165.219	4.11675	0.401333	10.2577	1.09299e-24	2.58411e-23	UP
DHODH	3082.21	-1.77729	0.173297	-10.2557	1.1157e-24	2.63542e-23	DOWN
SNX25P1	19.0644	2.18389	0.212951	10.2553	1.11978e-24	2.64072e-23	UP
PRKAR2A-AS1	59.8934	1.58819	0.154865	10.2553	1.11994e-24	2.64072e-23	UP
NSD2	1468.89	1.10646	0.107932	10.2515	1.16564e-24	2.74602e-23	UP
JUNB	5416.21	-1.55285	0.15156	-10.2458	1.23661e-24	2.91061e-23	DOWN
RTBDN	27.1708	5.47445	0.534332	10.2454	1.24101e-24	2.91837e-23	UP
UNC13A	46.3699	3.7651	0.367549	10.2438	1.26184e-24	2.9647e-23	UP
CCDC163	97.1712	1.43838	0.140458	10.2407	1.30322e-24	3.05648e-23	UP
ZCCHC24	1896.38	-1.11571	0.108952	-10.2403	1.30773e-24	3.06435e-23	DOWN
CMTM6	4052.24	-1.04115	0.101674	-10.2401	1.31113e-24	3.06958e-23	DOWN
SLC50A1	3577.34	1.22203	0.119347	10.2393	1.32228e-24	3.09295e-23	UP
ZGRF1	93.2866	1.35252	0.132098	10.2388	1.32911e-24	3.10616e-23	UP
SH3PXD2B	598.218	1.30608	0.127662	10.2307	1.44449e-24	3.37282e-23	UP
MLYCD	1418.72	-1.28664	0.125827	-10.2255	1.52478e-24	3.55715e-23	DOWN
USP38	1234.13	-1.01865	0.0996834	-10.2189	1.6321e-24	3.79743e-23	DOWN
CEP152	112.925	1.38346	0.135486	10.2111	1.76884e-24	4.11196e-23	UP
LINC01224	27.9532	4.59775	0.450322	10.2099	1.78993e-24	4.15368e-23	UP
H2AX	1184.12	1.43149	0.140211	10.2096	1.79666e-24	4.16564e-23	UP
ATP6V1FNB	25.4295	2.19039	0.214667	10.2037	1.9095e-24	4.42337e-23	UP
PNMA3	256.202	3.69745	0.362487	10.2002	1.97838e-24	4.5749e-23	UP
BCL9	880.379	1.33309	0.130707	10.1991	2.00047e-24	4.62194e-23	UP
DSTNP2	134.504	1.12113	0.10994	10.1976	2.03165e-24	4.68987e-23	UP
DCST2	71.7002	1.88406	0.184785	10.1959	2.06715e-24	4.76763e-23	UP
CAT	19078.7	-1.44125	0.141393	-10.1932	2.1268e-24	4.90093e-23	DOWN
KIAA1614	85.8706	1.86122	0.182609	10.1924	2.14486e-24	4.93822e-23	UP
BOP1	3701.88	1.6638	0.163391	10.183	2.36279e-24	5.43525e-23	UP
AC105118.1	12.4657	5.72316	0.562418	10.176	2.53814e-24	5.82845e-23	UP
CENPP	123.386	1.09132	0.107253	10.1753	2.55736e-24	5.86748e-23	UP
VASH2	101.66	2.3899	0.234914	10.1735	2.60284e-24	5.96662e-23	UP
AL158212.3	61.9527	1.51405	0.148824	10.1734	2.60535e-24	5.9672e-23	UP
ANTXR2	1498.47	-1.27318	0.12515	-10.1732	2.61249e-24	5.97838e-23	DOWN
SLC26A2	402.107	1.21298	0.119284	10.1688	2.73221e-24	6.23836e-23	UP
ADRA1A	507.554	-3.13145	0.308065	-10.1649	2.844e-24	6.48565e-23	DOWN
HOXA3	122.772	2.87089	0.282453	10.1641	2.86726e-24	6.53305e-23	UP
CYP19A1	31.1116	4.97392	0.489395	10.1634	2.88847e-24	6.57001e-23	UP
KLF10	2701.44	-1.45923	0.143645	-10.1586	3.03381e-24	6.89024e-23	DOWN
ZNF767P	204.556	1.01715	0.100131	10.1582	3.04604e-24	6.91056e-23	UP
RNF125	606.68	-1.89664	0.18676	-10.1554	3.13367e-24	7.09717e-23	DOWN
AC093895.2	14.5732	5.36555	0.528349	10.1553	3.13798e-24	7.10083e-23	UP
AP003068.4	44.2251	2.84822	0.280568	10.1516	3.25944e-24	7.36935e-23	UP
SNHG7	1199.93	1.56076	0.153868	10.1435	3.54183e-24	8.00096e-23	UP
PTP4A2P2	5.92653	2.94628	0.290533	10.1409	3.63649e-24	8.20777e-23	UP
BANF2	9.97795	4.93266	0.48647	10.1397	3.68243e-24	8.30434e-23	UP
ARL5B	2240.1	-1.05776	0.104366	-10.1351	3.86042e-24	8.6983e-23	DOWN
LRRN3	20.1862	-2.60812	0.257403	-10.1324	3.96609e-24	8.92879e-23	DOWN
PLPBP	2240.16	-1.09553	0.108134	-10.1312	4.01731e-24	9.03637e-23	DOWN
PPP2R3B	412.41	1.03229	0.102015	10.119	4.54931e-24	1.02156e-22	UP
POU5F1	84.6112	2.00826	0.198519	10.1162	4.68217e-24	1.04872e-22	UP
ANO2	49.098	3.11978	0.308402	10.116	4.69355e-24	1.05038e-22	UP
CBFA2T3	188.128	-1.95961	0.19372	-10.1157	4.7074e-24	1.05258e-22	DOWN
AF165147.1	11.3739	-2.46641	0.243827	-10.1154	4.72153e-24	1.05419e-22	DOWN
KDM6B	1172.42	-1.04658	0.103465	-10.1153	4.72595e-24	1.05419e-22	DOWN
EML6	113.403	2.01414	0.199119	10.1153	4.72656e-24	1.05419e-22	UP
PRRG3	13.1604	2.4698	0.2442	10.1138	4.79642e-24	1.06886e-22	UP
AL139089.1	16.7841	1.73887	0.171976	10.1111	4.93193e-24	1.09721e-22	UP
LINC01426	112.118	2.88618	0.285514	10.1087	5.05338e-24	1.12246e-22	UP
LINC01704	3.27855	3.46906	0.343175	10.1087	5.05396e-24	1.12246e-22	UP
SAC3D1	709.674	1.27697	0.126389	10.1035	5.33196e-24	1.18321e-22	UP
NAP1L4P1	32.8559	2.98236	0.295195	10.103	5.35638e-24	1.18763e-22	UP
CEP72	244.595	1.36051	0.134706	10.0998	5.53407e-24	1.226e-22	UP
CPA6	19.3624	5.11226	0.506225	10.0988	5.5923e-24	1.23786e-22	UP
NEU1	5438.14	1.14296	0.113206	10.0963	5.73755e-24	1.26895e-22	UP
NKD1	1480.22	3.86065	0.382482	10.0937	5.89214e-24	1.30204e-22	UP
LEF1-AS1	6.22738	3.95499	0.39194	10.0908	6.06706e-24	1.33958e-22	UP
LINC01116	29.5342	3.16037	0.313216	10.0901	6.11293e-24	1.34858e-22	UP
WNT3A	26.0968	5.99701	0.594526	10.087	6.30442e-24	1.38966e-22	UP
ZNF341	247.349	1.07423	0.106531	10.0837	6.5208e-24	1.43615e-22	UP
SEPTIN5	342.751	1.99037	0.197425	10.0817	6.65853e-24	1.46526e-22	UP
LINC00685	14.7981	2.17014	0.215305	10.0794	6.81723e-24	1.49894e-22	UP
SDC4	20763.7	-1.28988	0.127988	-10.0782	6.89988e-24	1.51585e-22	DOWN
AC114316.1	9.10662	4.33072	0.429832	10.0754	7.09969e-24	1.55845e-22	UP
SLC9A3	103.345	3.56708	0.354496	10.0624	8.09879e-24	1.7748e-22	UP
AC117386.2	17.6642	5.14338	0.511329	10.0588	8.39788e-24	1.8373e-22	UP
TRAF5	299.298	1.48643	0.147836	10.0546	8.76838e-24	1.91677e-22	UP
SPARCL1	6622.82	2.73114	0.271738	10.0506	9.12733e-24	1.99193e-22	UP
MCM8	352.366	1.34125	0.133513	10.0459	9.57678e-24	2.08657e-22	UP
TIGD3	39.999	2.20008	0.219019	10.0452	9.64918e-24	2.10061e-22	UP
DIRAS3	100.77	-2.87367	0.286092	-10.0445	9.71039e-24	2.11219e-22	DOWN
SLC31A1	5387.6	-1.06057	0.10562	-10.0414	1.00265e-23	2.17916e-22	DOWN
ATF3	2234.1	-1.75182	0.174491	-10.0396	1.0209e-23	2.21699e-22	DOWN
MAPK12	470.25	2.19329	0.218697	10.0289	1.13825e-23	2.46979e-22	UP
AC079174.2	21.11	1.79617	0.179129	10.0272	1.15719e-23	2.50883e-22	UP
SLC52A2	1298.48	1.4111	0.140771	10.0241	1.19502e-23	2.58872e-22	UP
DNM3	72.468	1.56647	0.156341	10.0196	1.25026e-23	2.70393e-22	UP
CEL	43.3147	2.93859	0.293292	10.0193	1.25328e-23	2.70825e-22	UP
FAM72B	19.1071	2.27481	0.227062	10.0185	1.26459e-23	2.73046e-22	UP
MSRA	1496.43	-1.39838	0.139677	-10.0116	1.35579e-23	2.92499e-22	DOWN
P2RY13	108.1	-1.92913	0.192781	-10.0069	1.422e-23	3.06531e-22	DOWN
APOF	5498.94	-2.87774	0.287586	-10.0065	1.42641e-23	3.07231e-22	DOWN
LMNB2	1158.44	1.30009	0.129925	10.0064	1.42837e-23	3.07402e-22	UP
ZSCAN16	161.563	1.10349	0.110306	10.0039	1.46465e-23	3.14954e-22	UP
MT1XP1	27.7772	-3.1299	0.313024	-9.99891	1.54089e-23	3.31078e-22	DOWN
AC011447.7	26.3079	3.06437	0.306526	9.99707	1.56965e-23	3.36983e-22	UP
DCST1	19.4418	2.26563	0.226716	9.99324	1.63153e-23	3.49983e-22	UP
NEB	912.472	2.91458	0.291747	9.99011	1.68396e-23	3.60643e-22	UP
AC080080.1	10.1141	2.07963	0.208203	9.98851	1.71132e-23	3.66206e-22	UP
MSX1	90.7591	1.87971	0.188201	9.98775	1.72458e-23	3.68744e-22	UP
AL136084.3	3.89993	3.74838	0.375367	9.98591	1.75688e-23	3.75346e-22	UP
LRIG2-DT	15.4694	-1.50982	0.1512	-9.98559	1.76257e-23	3.76258e-22	DOWN
AC110285.2	95.5099	2.1226	0.212583	9.9848	1.77664e-23	3.78954e-22	UP
GPR35	234.598	3.03254	0.30375	9.98367	1.79703e-23	3.82993e-22	UP
PPP2R2C	161.635	4.76534	0.477415	9.98155	1.83576e-23	3.90896e-22	UP
DLK2	72.3553	1.99341	0.199894	9.9723	2.01498e-23	4.28062e-22	UP
AC011498.7	23.3273	1.64554	0.165014	9.97211	2.01898e-23	4.28567e-22	UP
LINC02561	10.3169	3.58298	0.35936	9.97043	2.0533e-23	4.35501e-22	UP
KLF11	1530.75	-1.251	0.125551	-9.96407	2.18919e-23	4.6395e-22	DOWN
AC110285.6	46.7751	2.0412	0.205066	9.95386	2.42585e-23	5.12868e-22	UP
ANKRD13B	103.024	1.73266	0.174073	9.95363	2.43143e-23	5.13271e-22	UP
HIVEP1	811.667	-1.17239	0.117843	-9.94879	2.55256e-23	5.38363e-22	DOWN
AC018809.1	7.90523	2.65508	0.266974	9.94507	2.64997e-23	5.58462e-22	UP
CYB561D1	232.68	1.19683	0.120376	9.94246	2.7202e-23	5.72349e-22	UP
PAFAH1B3	794.887	1.97363	0.198511	9.94215	2.72861e-23	5.7366e-22	UP
INKA1	66.2861	1.48841	0.149724	9.94104	2.75933e-23	5.79656e-22	UP
AC138356.1	37.0549	-2.32995	0.234398	-9.94016	2.78372e-23	5.84316e-22	DOWN
MT-ND4	686952	-1.30831	0.131638	-9.9387	2.82486e-23	5.92481e-22	DOWN
FAM72A	22.5718	1.86517	0.187725	9.93564	2.91296e-23	6.10472e-22	UP
CSAG1	190.646	5.70254	0.573971	9.93525	2.92428e-23	6.12359e-22	UP
L3MBTL1	109.016	1.39847	0.140786	9.93328	2.98268e-23	6.24091e-22	UP
AC078993.1	37.6413	4.28673	0.431674	9.93046	3.06833e-23	6.41505e-22	UP
PDE4C	75.5067	1.94313	0.195684	9.92992	3.08504e-23	6.44489e-22	UP
AC009690.2	42.4428	1.31286	0.132324	9.92153	3.35567e-23	7.00469e-22	UP
PCNA	2896.23	1.04747	0.105615	9.91776	3.48485e-23	7.2686e-22	UP
AC010894.3	29.7346	4.75824	0.480058	9.9118	3.69932e-23	7.70984e-22	UP
NSUN6	1152.51	-1.15046	0.116081	-9.91087	3.73378e-23	7.77552e-22	DOWN
PTPN3	2192.17	-1.03691	0.104636	-9.90968	3.77857e-23	7.86259e-22	DOWN
KCNE5	39.8394	3.20689	0.323639	9.90886	3.80971e-23	7.92114e-22	UP
MASP1	6110.29	-1.63045	0.164549	-9.90861	3.81916e-23	7.93453e-22	DOWN
FER1L4	139.624	2.98893	0.30195	9.89877	4.21426e-23	8.74849e-22	UP
IBSP	13.56	5.38251	0.544042	9.89355	4.4401e-23	9.21006e-22	UP
FPR2	16.9175	-2.80295	0.283313	-9.89346	4.44419e-23	9.2113e-22	DOWN
ALDH6A1	11969.6	-1.76526	0.178457	-9.8918	4.51815e-23	9.35403e-22	DOWN
ACSM3	1575.5	-2.07398	0.209667	-9.89176	4.52014e-23	9.35403e-22	DOWN
ZNF296	58.8637	2.23074	0.225521	9.8915	4.53164e-23	9.37049e-22	UP
AL121832.3	13.8856	2.26873	0.229415	9.88923	4.63596e-23	9.57868e-22	UP
CREG2	10.8612	3.21	0.324618	9.88855	4.66747e-23	9.63625e-22	UP
IGFALS	2430.27	-3.18581	0.322265	-9.88571	4.80163e-23	9.89774e-22	DOWN
IDUA	748.672	1.22501	0.123974	9.88117	5.02433e-23	1.03487e-21	UP
DNASE1L2	37.6426	2.58972	0.262339	9.87163	5.52579e-23	1.13638e-21	UP
ARFGEF3	367.031	2.9679	0.300688	9.87036	5.59634e-23	1.14999e-21	UP
DUOX1	159.552	2.29919	0.233078	9.86448	5.93421e-23	1.21848e-21	UP
LINC00528	57.3496	1.70652	0.173181	9.85396	6.58985e-23	1.35205e-21	UP
EEF1A2	3979	3.95287	0.401288	9.85045	6.82407e-23	1.39821e-21	UP
AL022322.1	27.2405	1.93773	0.196716	9.85043	6.82547e-23	1.39821e-21	UP
SLC22A31	656.166	5.09209	0.517182	9.84585	7.14299e-23	1.46099e-21	UP
AP000769.1	86.8018	2.64848	0.269054	9.84368	7.29922e-23	1.49179e-21	UP
MAT1A	49648.3	-1.83143	0.186065	-9.84297	7.35072e-23	1.50115e-21	DOWN
MPZ	669.521	2.9883	0.303628	9.84197	7.4241e-23	1.51379e-21	UP
C20orf96	220.964	1.01277	0.102964	9.83611	7.86937e-23	1.60335e-21	UP
TJP2	3026.86	-1.05723	0.107504	-9.83432	8.01085e-23	1.63091e-21	DOWN
HMGCLL1	8.29026	-2.85033	0.289945	-9.83059	8.31268e-23	1.69106e-21	DOWN
INCENP	386.179	1.25269	0.12743	9.83036	8.33244e-23	1.69377e-21	UP
PSMD4	11635.1	1.06957	0.108838	9.82721	8.59688e-23	1.74618e-21	UP
RPLP0P2	24.975	2.86775	0.291949	9.82278	8.98303e-23	1.82181e-21	UP
GPSM1	590.003	2.02095	0.205787	9.82063	9.17646e-23	1.85961e-21	UP
PBLD	5331.44	-1.77924	0.181182	-9.8202	9.21633e-23	1.86625e-21	DOWN
TDRKH-AS1	14.5667	1.83797	0.187183	9.8191	9.317e-23	1.88519e-21	UP
AC127496.7	19.8276	1.697	0.172834	9.81869	9.35551e-23	1.89153e-21	UP
ACTL8	37.944	6.48057	0.660286	9.8148	9.72269e-23	1.96427e-21	UP
NR4A1	1591.27	-2.15491	0.219573	-9.81409	9.79214e-23	1.97678e-21	DOWN
ACSL1	30909.5	-1.85166	0.188676	-9.81393	9.80705e-23	1.97828e-21	DOWN
SNHG3	537.285	1.67921	0.171195	9.80879	1.032e-22	2.08017e-21	UP
AC026362.1	13.169	1.49925	0.152861	9.80797	1.04035e-22	2.0954e-21	UP
AC025171.2	51.7156	1.54065	0.157088	9.80758	1.04448e-22	2.1021e-21	UP
DLC1	1671.8	-1.27816	0.13035	-9.8056	1.06508e-22	2.14193e-21	DOWN
AC114786.2	39.899	5.74496	0.586342	9.79796	1.14884e-22	2.30687e-21	UP
BGLAP	29.5429	1.8363	0.187528	9.79211	1.2173e-22	2.44099e-21	UP
LINGO1	332.383	2.55691	0.26112	9.79209	1.21749e-22	2.44099e-21	UP
FGD1	324.163	1.37267	0.140287	9.78474	1.3093e-22	2.61514e-21	UP
CPXM1	137.294	2.42107	0.247475	9.78307	1.33108e-22	2.65462e-21	UP
AP000439.2	3.17412	-2.88389	0.294809	-9.78223	1.34214e-22	2.67464e-21	DOWN
DNA2	164.23	1.37086	0.140205	9.77752	1.40617e-22	2.80013e-21	UP
MMP12	72.6277	4.08554	0.417887	9.77667	1.418e-22	2.82157e-21	UP
SLC9B2	1300.75	-1.45554	0.148885	-9.77622	1.42427e-22	2.8319e-21	DOWN
CRYGS	74.9254	1.30773	0.13377	9.776	1.42739e-22	2.83597e-21	UP
TMEM81	150.314	1.03365	0.105751	9.77435	1.45088e-22	2.88048e-21	UP
C1QTNF3	489.232	2.8107	0.287638	9.77163	1.4903e-22	2.95429e-21	UP
AC112484.3	27.6354	2.26129	0.231436	9.77071	1.50398e-22	2.97645e-21	UP
POPDC3	38.9503	6.24709	0.639373	9.77065	1.50486e-22	2.97645e-21	UP
PROK2	3.64741	-2.9275	0.29975	-9.76646	1.56832e-22	3.09964e-21	DOWN
LINC01093	372.174	-3.46936	0.355391	-9.76209	1.63751e-22	3.23395e-21	DOWN
SLC7A10	40.8993	4.88248	0.500158	9.76186	1.64115e-22	3.23872e-21	UP
KLRF1	18.4433	-1.8332	0.187803	-9.76127	1.65075e-22	3.25524e-21	DOWN
AL162582.1	35.7718	4.59886	0.471155	9.7608	1.65836e-22	3.26781e-21	UP
SBF1	2153.55	1.01259	0.103761	9.75895	1.68894e-22	3.32062e-21	UP
LINC01235	22.0916	3.17379	0.325448	9.75207	1.80743e-22	3.54303e-21	UP
ATAT1	300.181	1.07242	0.109972	9.7518	1.8122e-22	3.54973e-21	UP
HOXD1	8.26834	4.9054	0.503111	9.75014	1.84218e-22	3.60578e-21	UP
PRRX1	127.288	2.31397	0.237374	9.74819	1.8778e-22	3.67005e-21	UP
AKR1B10	25671	3.6174	0.37113	9.747	1.89998e-22	3.71065e-21	UP
IRF8	868.961	-1.57538	0.16165	-9.74568	1.92493e-22	3.7566e-21	DOWN
PKN3	459.261	1.41807	0.145527	9.74435	1.95032e-22	3.80335e-21	UP
INMT	622	-2.45752	0.252204	-9.7442	1.95317e-22	3.80609e-21	DOWN
ZNF99	27.2089	4.3677	0.448255	9.74379	1.96097e-22	3.81846e-21	UP
RHPN1	321.98	1.87166	0.192101	9.74312	1.97393e-22	3.84086e-21	UP
AL021707.2	34.4657	1.60149	0.164395	9.74172	2.00135e-22	3.89134e-21	UP
ADK	2455.35	-1.12891	0.115946	-9.73655	2.10588e-22	4.09159e-21	DOWN
EPM2A	252.912	-1.03848	0.106665	-9.73588	2.11974e-22	4.11548e-21	DOWN
BRSK2	46.5036	3.507	0.360292	9.73378	2.16399e-22	4.1983e-21	UP
CYP2C8	21763.3	-2.68939	0.27637	-9.73114	2.22096e-22	4.30566e-21	DOWN
CYP4V2	4836.55	-1.44388	0.148435	-9.72732	2.30587e-22	4.46698e-21	DOWN
CBR4	1506.79	-1.20052	0.12342	-9.7271	2.31094e-22	4.47353e-21	DOWN
ANKFN1	70.6611	6.90358	0.709855	9.72534	2.35129e-22	4.5483e-21	UP
HMGCL	8162.44	-1.29644	0.133452	-9.71469	2.61054e-22	5.0424e-21	DOWN
MCAM	2367.51	1.3498	0.138968	9.71305	2.65287e-22	5.11666e-21	UP
VAX2	19.4675	3.3614	0.346163	9.71046	2.72107e-22	5.24437e-21	UP
AL451050.2	8.81001	2.34481	0.241518	9.70863	2.77033e-22	5.33542e-21	UP
NXF3	13.6387	-2.95749	0.304664	-9.70737	2.80473e-22	5.39772e-21	DOWN
RPL18P13	11.8129	4.83517	0.498235	9.7046	2.88194e-22	5.54228e-21	UP
ETFRF1	1264.8	-1.04659	0.107906	-9.69911	3.04141e-22	5.84043e-21	DOWN
GNAL	256.34	2.03345	0.20988	9.68865	3.36959e-22	6.46124e-21	UP
AC024230.1	8.38765	5.0943	0.525845	9.68784	3.39634e-22	6.50781e-21	UP
GRAMD1A	1998.93	1.43586	0.148288	9.68296	3.56255e-22	6.81637e-21	UP
RMDN2	496.126	-1.17024	0.120865	-9.68216	3.59048e-22	6.86484e-21	DOWN
STK39	500.153	2.00831	0.207438	9.68149	3.61393e-22	6.90468e-21	UP
AC092535.5	99.0797	1.91419	0.197765	9.6791	3.6995e-22	7.06305e-21	UP
PRIM1	364.279	1.27565	0.131834	9.67625	3.80431e-22	7.2579e-21	UP
RFLNA	51.5062	3.42593	0.35437	9.66765	4.13785e-22	7.87713e-21	UP
SPIRE2	783.415	1.27844	0.132256	9.66639	4.18903e-22	7.96707e-21	UP
RHOB	27780.3	-1.48991	0.154134	-9.66634	4.19113e-22	7.96707e-21	DOWN
QRICH2	216.327	1.45946	0.151018	9.66411	4.2832e-22	8.13622e-21	UP
UCHL1	239.552	3.42405	0.354389	9.66182	4.38009e-22	8.3143e-21	UP
PLA2G6	653.752	1.31623	0.136239	9.66123	4.40544e-22	8.3564e-21	UP
EPB41L4B	2767.14	-1.59299	0.164896	-9.66058	4.43344e-22	8.40346e-21	DOWN
ISL2	18.2423	4.0152	0.415732	9.65814	4.54049e-22	8.6002e-21	UP
CDH8	9.56372	3.87293	0.401148	9.65459	4.70026e-22	8.89644e-21	UP
P2RY12	16.3697	-2.44423	0.25334	-9.64805	5.00982e-22	9.45524e-21	DOWN
AC003102.1	42.5559	1.57723	0.163524	9.64526	5.14818e-22	9.70942e-21	UP
ZNF581	583.35	1.21705	0.126412	9.62767	6.11011e-22	1.14989e-20	UP
TMEM150B	467.34	2.23354	0.232211	9.61858	6.67438e-22	1.25341e-20	UP
CACNB4	37.4517	2.91473	0.303033	9.6185	6.68e-22	1.25357e-20	UP
ANKRD55	36.7907	-2.24823	0.233786	-9.61665	6.80124e-22	1.27541e-20	DOWN
AC112777.1	9.28859	3.41426	0.355087	9.6153	6.89065e-22	1.29126e-20	UP
AC232271.1	36.2021	1.36623	0.14212	9.61318	7.03408e-22	1.31721e-20	UP
GAREM2	110.322	2.19785	0.228674	9.61131	7.16321e-22	1.34043e-20	UP
YJEFN3	82.3025	1.78483	0.185823	9.60501	7.61526e-22	1.42099e-20	UP
KLF6	6642.41	-1.35187	0.140774	-9.60312	7.75625e-22	1.44526e-20	DOWN
TPBGL	43.5717	2.88403	0.300352	9.60215	7.82941e-22	1.45786e-20	UP
MEX3A	278.75	1.87414	0.195196	9.60134	7.89094e-22	1.46828e-20	UP
SRRM3	123.699	3.10813	0.323737	9.60079	7.93353e-22	1.47517e-20	UP
AC096887.2	53.2045	1.44846	0.151002	9.59229	8.61536e-22	1.60082e-20	UP
CCNO	73.7827	3.25634	0.339589	9.58907	8.8885e-22	1.65041e-20	UP
CLEC2L	30.9567	6.06398	0.632426	9.58844	8.94262e-22	1.65929e-20	UP
EPHB1	50.1424	-2.06628	0.215651	-9.58158	9.55696e-22	1.77079e-20	DOWN
VSIG1	88.6067	3.80843	0.397591	9.57875	9.82303e-22	1.81754e-20	UP
LINC01535	15.0286	3.49957	0.365429	9.57659	1.00301e-21	1.85455e-20	UP
AC004890.2	61.1571	1.86377	0.194674	9.57379	1.03053e-21	1.90409e-20	UP
PCBP4	1117.62	1.0906	0.113928	9.57274	1.04109e-21	1.92226e-20	UP
EGR3	78.6823	-2.134	0.222986	-9.5701	1.06798e-21	1.97054e-20	DOWN
KCNN3	148.008	1.5069	0.157464	9.56982	1.07092e-21	1.97458e-20	UP
MYBPC1	15.0288	2.98273	0.311699	9.56926	1.07669e-21	1.98383e-20	UP
SCIMP	130.728	-1.66626	0.174129	-9.56912	1.07824e-21	1.98529e-20	DOWN
DLX5	11.314	4.65842	0.487048	9.56461	1.12628e-21	2.07231e-20	UP
TMCC1-AS1	50.6738	1.60364	0.167679	9.56377	1.13538e-21	2.0876e-20	UP
TRIM16L	1115.09	2.4174	0.252889	9.55913	1.18754e-21	2.18046e-20	UP
HOXD10	17.7457	4.47375	0.46804	9.55847	1.19507e-21	2.19277e-20	UP
TM4SF19-AS1	12.4965	1.94654	0.203657	9.55797	1.20089e-21	2.2019e-20	UP
THUMPD3-AS1	377.302	1.09298	0.114397	9.55427	1.24453e-21	2.27875e-20	UP
BDH2	1228.28	-1.32196	0.138413	-9.55086	1.28623e-21	2.35347e-20	DOWN
SNHG32	2688.22	1.18958	0.124589	9.54808	1.32121e-21	2.41414e-20	UP
CEACAM20	74.7081	4.47608	0.468854	9.54685	1.33697e-21	2.44124e-20	UP
NCAPG2	532.494	1.22732	0.128564	9.54637	1.34323e-21	2.45098e-20	UP
GNA14	116.419	-1.77637	0.186126	-9.54395	1.37494e-21	2.50526e-20	DOWN
TMEM164	682.667	1.34717	0.141156	9.54388	1.37583e-21	2.50526e-20	UP
LINC01004	37.9446	1.37655	0.144302	9.53935	1.43726e-21	2.61351e-20	UP
ZNF572	85.0432	1.41118	0.147961	9.53747	1.46353e-21	2.65944e-20	UP
EGF	54.9462	4.82885	0.506408	9.53549	1.49184e-21	2.70903e-20	UP
PLIN2	18595.8	-1.6703	0.17519	-9.53423	1.51008e-21	2.74027e-20	DOWN
F2RL3	183.024	2.32604	0.244028	9.53184	1.54524e-21	2.80021e-20	UP
CASTOR2	41.5253	1.57898	0.165661	9.53137	1.55215e-21	2.81082e-20	UP
DSTYK	508.071	1.01658	0.106675	9.52968	1.57763e-21	2.85498e-20	UP
MNS1	241.458	2.69023	0.282432	9.52524	1.64664e-21	2.97376e-20	UP
RGMA	45.5966	1.9589	0.205666	9.52468	1.65545e-21	2.98762e-20	UP
RPL23AP7	70.1318	1.06701	0.112047	9.52287	1.68467e-21	3.03828e-20	UP
PPT2-EGFL8	33.1247	1.07814	0.113218	9.52266	1.6881e-21	3.04238e-20	UP
H2AC13	9.67527	3.66914	0.385461	9.51884	1.7512e-21	3.1518e-20	UP
TENT5A	1391.15	-1.41781	0.149037	-9.51315	1.84974e-21	3.32689e-20	DOWN
TLR4	398.275	-1.4891	0.156603	-9.50871	1.93033e-21	3.46946e-20	DOWN
C6orf223	234.697	4.34698	0.457389	9.5039	2.02173e-21	3.62881e-20	UP
TMEM147-AS1	133.709	1.20917	0.12725	9.50229	2.05317e-21	3.68022e-20	UP
PDLIM7	923.338	1.24449	0.131006	9.4995	2.10904e-21	3.77524e-20	UP
AC239809.3	32.1808	3.33597	0.351257	9.49724	2.15532e-21	3.85547e-20	UP
LINC01121	8.02173	4.28176	0.450903	9.49597	2.18181e-21	3.9002e-20	UP
CCDC78	36.8127	2.3713	0.249725	9.49567	2.18797e-21	3.90857e-20	UP
CCDC25	1569.52	-1.01253	0.106649	-9.49405	2.22231e-21	3.96722e-20	DOWN
PHEX	39.3692	3.25137	0.34253	9.4922	2.26202e-21	4.03266e-20	UP
AP003352.1	133.084	1.44334	0.152163	9.48544	2.41364e-21	4.30006e-20	UP
AC048341.2	20.8077	1.6822	0.177402	9.48242	2.48449e-21	4.42032e-20	UP
AC069544.1	24.353	1.3886	0.146505	9.47814	2.58858e-21	4.60241e-20	UP
ALPI	76.5101	5.67995	0.599517	9.4742	2.68815e-21	4.77621e-20	UP
CAMK4	69.1732	-1.73096	0.182714	-9.47358	2.7041e-21	4.80132e-20	DOWN
PLPPR4	25.3053	2.93561	0.309879	9.47342	2.70823e-21	4.80543e-20	UP
JDP2	531.995	-1.20345	0.127035	-9.47332	2.7108e-21	4.80675e-20	DOWN
EFNB3	39.6379	-2.15755	0.227781	-9.47205	2.74407e-21	4.85921e-20	DOWN
AC103706.1	39.9472	1.88802	0.199345	9.47113	2.76839e-21	4.89571e-20	UP
DAPK2	538.82	1.60012	0.168974	9.46965	2.80781e-21	4.9621e-20	UP
NRM	584.273	1.46861	0.155096	9.46903	2.82456e-21	4.98836e-20	UP
BCAS4	192.219	1.70379	0.179967	9.46723	2.87359e-21	5.07154e-20	UP
CLCN2	310.898	1.02711	0.108506	9.46592	2.90995e-21	5.12886e-20	UP
DNMT1	1674.5	1.15806	0.122345	9.46555	2.92018e-21	5.14037e-20	UP
PPP1R3B	4636.37	-1.67283	0.176729	-9.46554	2.92038e-21	5.14037e-20	DOWN
DUSP1	12476.5	-1.67922	0.177428	-9.4642	2.95829e-21	5.20364e-20	DOWN
SRARP	57.7158	5.2444	0.554418	9.45928	3.10079e-21	5.44703e-20	UP
SYN3	30.4783	2.67947	0.283293	9.45831	3.12963e-21	5.49404e-20	UP
GTSF1	250.249	4.28042	0.452658	9.4562	3.19337e-21	5.60219e-20	UP
CPT2	3144.78	-1.20795	0.127765	-9.45446	3.24679e-21	5.69212e-20	DOWN
AC008080.1	1.2413	-2.22075	0.235033	-9.44867	3.43167e-21	6.01226e-20	DOWN
ASMTL-AS1	158.122	1.58037	0.167263	9.44841	3.44006e-21	6.02295e-20	UP
AQP3	3161.68	-1.55995	0.165169	-9.44458	3.56824e-21	6.24324e-20	DOWN
IGDCC3	22.9485	4.83978	0.512499	9.44348	3.60607e-21	6.30525e-20	UP
STRA6	33.8478	3.65391	0.387123	9.43864	3.77654e-21	6.59021e-20	UP
STEAP3	6224.97	-1.72425	0.182699	-9.43768	3.81134e-21	6.64655e-20	DOWN
FENDRR	13.5996	-2.80312	0.297018	-9.43751	3.81734e-21	6.65261e-20	DOWN
ARIH2OS	53.7495	1.05755	0.112062	9.43725	3.82705e-21	6.66514e-20	UP
PROS1	9354.06	-1.23442	0.130851	-9.43377	3.95614e-21	6.88541e-20	DOWN
EDNRB	1134.43	-1.46321	0.155158	-9.43044	4.08374e-21	7.09812e-20	DOWN
CPED1	778.304	-2.03103	0.215567	-9.42178	4.43508e-21	7.68348e-20	DOWN
C1QL4	16.5726	4.14196	0.439743	9.41904	4.5523e-21	7.87106e-20	UP
DIRAS1	65.99	3.58959	0.381173	9.41722	4.63185e-21	8.00336e-20	UP
SMIM32	174.316	4.41785	0.469152	9.41667	4.65633e-21	8.0404e-20	UP
FAM86JP	90.8181	1.20304	0.127813	9.41247	4.84614e-21	8.36268e-20	UP
GALNT10	877.872	1.02594	0.109	9.41229	4.85435e-21	8.37137e-20	UP
TMEM220	2133.37	-1.51128	0.160629	-9.40852	5.03154e-21	8.66561e-20	DOWN
AC016596.1	16.9456	2.17986	0.231727	9.40701	5.10456e-21	8.78564e-20	UP
LHX2	53.756	-2.16793	0.23051	-9.40494	5.20583e-21	8.95409e-20	DOWN
SIPA1L3	1160.57	1.16808	0.124254	9.40072	5.41906e-21	9.31478e-20	UP
PPP1R1B	40.7371	4.09274	0.435671	9.39411	5.77027e-21	9.91202e-20	UP
HOXD3	4.583	3.56141	0.379173	9.39259	5.85433e-21	1.00499e-19	UP
MIDEAS	829.542	-1.02768	0.109464	-9.38829	6.09805e-21	1.04546e-19	DOWN
AL138831.3	15.0012	1.81006	0.192854	9.38565	6.25302e-21	1.07134e-19	UP
GAPLINC	38.7039	3.06692	0.326809	9.38444	6.32494e-21	1.08296e-19	UP
RBL1	242.833	1.2647	0.134816	9.38093	6.53908e-21	1.11745e-19	UP
CAVIN4	16.3885	2.15738	0.229985	9.38056	6.56252e-21	1.12073e-19	UP
DOCK3	20.0198	2.22514	0.237226	9.37983	6.60798e-21	1.12776e-19	UP
CLN3	1602.39	1.094	0.116638	9.3794	6.63469e-21	1.13159e-19	UP
TMEM266	63.2908	2.07781	0.221538	9.37903	6.65831e-21	1.13488e-19	UP
GRPR	41.5621	3.94988	0.421179	9.37816	6.7136e-21	1.14357e-19	UP
FAM171A2	59.4643	2.13801	0.227985	9.37784	6.73403e-21	1.14631e-19	UP
AL391056.1	43.465	3.76445	0.401572	9.37429	6.96411e-21	1.18471e-19	UP
S100A3	20.0922	2.67046	0.284918	9.37271	7.06929e-21	1.20183e-19	UP
CFL2	3468.62	-1.08027	0.115301	-9.3692	7.30855e-21	1.2417e-19	DOWN
ECHS1	28334.7	-1.22303	0.130539	-9.36904	7.31947e-21	1.24276e-19	DOWN
UNC119B	624.807	1.16706	0.124587	9.36741	7.43336e-21	1.26047e-19	UP
GLUD1P3	26.4106	1.16668	0.124602	9.36324	7.73314e-21	1.30962e-19	UP
MYO1B	11712.1	-1.17245	0.125255	-9.36049	7.93669e-21	1.34323e-19	DOWN
MPP3	99.1016	1.90446	0.203492	9.35891	8.05665e-21	1.36266e-19	UP
C19orf48	2345.79	1.32587	0.14167	9.35884	8.06202e-21	1.36269e-19	UP
TMEM26-AS1	1.63782	-1.99632	0.213321	-9.35829	8.10346e-21	1.36882e-19	DOWN
FAM13A	1104.65	-1.89086	0.202093	-9.35638	8.25165e-21	1.39296e-19	DOWN
EPHX4	11.798	2.52993	0.270401	9.35621	8.26497e-21	1.39432e-19	UP
RPL32P3	158.823	1.02756	0.109841	9.35503	8.35773e-21	1.40907e-19	UP
LINC00482	179.532	1.76875	0.189078	9.3546	8.39184e-21	1.41301e-19	UP
PTGS2	69.9888	-2.44365	0.261251	-9.35366	8.46675e-21	1.42471e-19	DOWN
BHLHE40	7567.18	-1.39943	0.149627	-9.35274	8.54062e-21	1.43623e-19	DOWN
RAB6B	174.261	1.48307	0.158628	9.34935	8.81917e-21	1.48118e-19	UP
BFSP1	52.0796	1.48643	0.158998	9.34877	8.86693e-21	1.48826e-19	UP
SNHG12	249.279	1.27753	0.136686	9.34648	9.06164e-21	1.51997e-19	UP
RBMS3	197.214	-1.5309	0.16383	-9.34447	9.23486e-21	1.54706e-19	DOWN
CYP4A11	20694.9	-2.25339	0.241157	-9.34407	9.27034e-21	1.55157e-19	DOWN
SLC4A11	85.8495	2.83061	0.302932	9.34403	9.27356e-21	1.55157e-19	UP
HES6	348.423	1.39091	0.148882	9.34231	9.42562e-21	1.57601e-19	UP
AC022306.2	33.2097	1.3884	0.148628	9.34143	9.50419e-21	1.58814e-19	UP
GTF2IRD1	588.943	1.09593	0.117343	9.33955	9.67449e-21	1.61558e-19	UP
PPP1R35	761.23	1.08117	0.115778	9.33827	9.79164e-21	1.63304e-19	UP
PLXNC1	730.422	1.8365	0.196666	9.33821	9.7976e-21	1.63304e-19	UP
MTATP6P1	34385.7	-1.38108	0.147929	-9.33614	9.99106e-21	1.66415e-19	DOWN
HERC2P2	528.653	1.30463	0.139741	9.33608	9.99686e-21	1.66415e-19	UP
CKAP2	492.354	1.21626	0.130318	9.333	1.02914e-20	1.7121e-19	UP
ASS1P2	32.3711	-3.44871	0.369589	-9.33121	1.04672e-20	1.73915e-19	DOWN
RFXANK	1356.91	1.08651	0.116473	9.32846	1.07419e-20	1.78367e-19	UP
SLC6A9	225.077	2.09025	0.224081	9.32807	1.07819e-20	1.78919e-19	UP
INKA2	218.326	1.21579	0.130349	9.32716	1.08744e-20	1.80341e-19	UP
AL035461.3	43.0339	1.76678	0.189438	9.3264	1.09523e-20	1.81519e-19	UP
TIGD7	67.9934	1.16957	0.125412	9.32579	1.1016e-20	1.8246e-19	UP
PROCA1	62.9304	1.50018	0.160891	9.32425	1.11776e-20	1.8502e-19	UP
AC005041.3	20.472	1.73294	0.185898	9.32201	1.14152e-20	1.88834e-19	UP
SCAT2	13.8561	2.12113	0.227557	9.3213	1.1492e-20	1.89985e-19	UP
SOWAHA	557.565	1.85138	0.198628	9.32082	1.15446e-20	1.90735e-19	UP
SFI1	655.222	1.27562	0.136896	9.31814	1.18393e-20	1.95463e-19	UP
CD160	29.2763	-1.69385	0.18187	-9.31353	1.23656e-20	2.03663e-19	DOWN
HOXC6	22.8958	4.8366	0.519555	9.30912	1.28898e-20	2.12163e-19	UP
TRIM17	26.2193	3.35227	0.360306	9.30395	1.35318e-20	2.22315e-19	UP
ZNF883	45.9535	2.83645	0.304879	9.30351	1.35886e-20	2.23109e-19	UP
AC012236.1	72.6566	2.54032	0.273176	9.2992	1.4151e-20	2.32197e-19	UP
PDLIM1P4	12.6247	-1.72227	0.185227	-9.29816	1.42899e-20	2.34186e-19	DOWN
GLA	1008.62	1.16988	0.125824	9.29776	1.43436e-20	2.3492e-19	UP
SERPINE1	9229.34	-2.216	0.238354	-9.29711	1.44314e-20	2.36211e-19	DOWN
ALB	3.11968e+06	-1.83607	0.19751	-9.29609	1.45712e-20	2.38351e-19	DOWN
TRAM1L1	38.919	3.04496	0.327624	9.29409	1.48474e-20	2.42718e-19	UP
AKR1B15	270.878	3.8906	0.418727	9.2915	1.52135e-20	2.4809e-19	UP
AC011445.2	20.2132	2.55812	0.275342	9.29071	1.53256e-20	2.49763e-19	UP
PSRC1	221.347	1.55671	0.167585	9.28909	1.55608e-20	2.53439e-19	UP
LINC00894	49.7097	1.58381	0.170626	9.28235	1.65788e-20	2.69853e-19	UP
FIRRE	11.1147	3.32315	0.358047	9.28132	1.67384e-20	2.72283e-19	UP
NAT2	586.758	-2.9541	0.318372	-9.27876	1.7146e-20	2.78741e-19	DOWN
PRR36	90.8198	2.39302	0.257936	9.27758	1.73366e-20	2.81666e-19	UP
MYH4	1974.82	6.04799	0.651908	9.27737	1.73713e-20	2.82057e-19	UP
GINS4	124	1.7482	0.188483	9.27512	1.77422e-20	2.87725e-19	UP
AC010864.1	10.5234	1.65982	0.178978	9.27387	1.79514e-20	2.90939e-19	UP
PGLYRP1	2.5157	-2.08166	0.224529	-9.27124	1.83997e-20	2.9802e-19	DOWN
AC009831.1	27.3516	-1.10105	0.118774	-9.27014	1.85901e-20	3.0092e-19	DOWN
SEC24B	1824.13	-1.0747	0.11596	-9.26781	1.90016e-20	3.07392e-19	DOWN
ALDH8A1	4960.58	-1.91872	0.207086	-9.26531	1.94513e-20	3.14282e-19	DOWN
AL513320.1	7.86452	2.15154	0.232391	9.2583	2.07718e-20	3.35412e-19	UP
ZNF300	108.75	2.06124	0.222661	9.25727	2.09717e-20	3.38432e-19	UP
DLG5	687.766	1.60192	0.173067	9.25606	2.12117e-20	3.42097e-19	UP
LRRC77P	11.4957	3.06494	0.331133	9.25592	2.12399e-20	3.42342e-19	UP
LINC01186	21.015	2.90105	0.313529	9.2529	2.18489e-20	3.51514e-19	UP
ANXA2R	99.6201	1.53336	0.165729	9.25223	2.19857e-20	3.53499e-19	UP
H3C4	29.8163	2.3054	0.249299	9.24752	2.29761e-20	3.69199e-19	UP
ATP6V1C1	3267.2	1.00014	0.108163	9.24659	2.31776e-20	3.72209e-19	UP
ABCB5	22.6711	5.14091	0.55602	9.24591	2.33254e-20	3.74356e-19	UP
ACAD11	107.257	-1.73758	0.187991	-9.24289	2.39926e-20	3.8483e-19	DOWN
LINC00907	18.5235	-2.91638	0.315576	-9.24146	2.43165e-20	3.89551e-19	DOWN
NR4A3	229.601	-2.21509	0.239707	-9.24085	2.44551e-20	3.91534e-19	DOWN
MMRN1	175.495	-1.95803	0.211924	-9.23927	2.48186e-20	3.97112e-19	DOWN
CKS2	765.481	1.34016	0.145076	9.2377	2.51859e-20	4.02733e-19	UP
AL390728.4	315.846	1.54931	0.167865	9.22949	2.71911e-20	4.33235e-19	UP
ASB9P1	13.9322	3.52453	0.381881	9.22939	2.72183e-20	4.33407e-19	UP
FITM1	126.84	-2.08145	0.225543	-9.22863	2.74113e-20	4.36169e-19	DOWN
CYP2B6	8698.15	-2.667	0.288994	-9.22858	2.74249e-20	4.36169e-19	DOWN
CCDC170	368.59	2.48045	0.268866	9.22561	2.81955e-20	4.48155e-19	UP
NPY1R	179.718	-2.38127	0.258131	-9.22506	2.83408e-20	4.50194e-19	DOWN
FLNC	977.948	3.27833	0.355377	9.22493	2.83746e-20	4.5046e-19	UP
BEST4	18.0127	2.32448	0.252207	9.21656	3.06786e-20	4.86159e-19	UP
STMND1	44.6788	3.26298	0.354206	9.21211	3.19789e-20	5.06461e-19	UP
GLP1R	17.6927	5.82443	0.632349	9.21078	3.23758e-20	5.12439e-19	UP
MCF2L2	43.2763	2.87134	0.311787	9.20928	3.28321e-20	5.1935e-19	UP
AC012615.1	94.9512	1.29037	0.140134	9.20809	3.31972e-20	5.24811e-19	UP
AC005089.1	37.0594	1.81354	0.197076	9.20226	3.50509e-20	5.53451e-19	UP
AC022211.3	31.0773	1.46512	0.159214	9.20219	3.5072e-20	5.53454e-19	UP
AL117379.1	16.8655	1.69779	0.184515	9.20136	3.53437e-20	5.57408e-19	UP
WDYHV1	415.61	1.13363	0.12321	9.20079	3.55329e-20	5.60057e-19	UP
SCG2	14.8919	3.59527	0.390849	9.19862	3.62563e-20	5.70471e-19	UP
AGO2	1234.88	1.00636	0.109404	9.19862	3.62585e-20	5.70471e-19	UP
CACNA1E	23.198	3.95069	0.429503	9.19829	3.63706e-20	5.71676e-19	UP
ZNNT1	195.759	1.49326	0.162341	9.19826	3.63784e-20	5.71676e-19	UP
LPA	1766.17	-2.34542	0.255003	-9.19762	3.65975e-20	5.74435e-19	DOWN
AC105137.2	7.05745	2.12398	0.230949	9.19674	3.68989e-20	5.78821e-19	UP
PIM1	2072.89	-1.40997	0.15335	-9.19446	3.76875e-20	5.90841e-19	DOWN
ZHX1-C8orf76	52.7285	1.48462	0.161486	9.19348	3.80336e-20	5.95559e-19	UP
TNFRSF25	277.02	1.53151	0.16666	9.18943	3.94928e-20	6.17309e-19	UP
SPINDOC	370.058	1.20188	0.130884	9.18277	4.20129e-20	6.54374e-19	UP
TSPEAR-AS2	112.669	2.72666	0.297003	9.18058	4.28785e-20	6.67462e-19	UP
PAGE2B	29.443	6.18244	0.673602	9.17819	4.38396e-20	6.82021e-19	UP
WEE1	1632.96	-1.18764	0.129427	-9.17615	4.46772e-20	6.94642e-19	DOWN
STAM-AS1	7.36941	2.27322	0.247876	9.17078	4.69592e-20	7.29693e-19	UP
AC011503.1	14.1867	4.68281	0.51064	9.17047	4.70953e-20	7.31377e-19	UP
AC023908.3	8.66433	2.07381	0.226154	9.16991	4.73431e-20	7.34793e-19	UP
CLTRN	347.31	-2.463	0.268619	-9.16912	4.76901e-20	7.39743e-19	DOWN
SCGB3A1	24.2331	-2.2134	0.241528	-9.16414	4.99413e-20	7.73754e-19	DOWN
PIAS3	504.594	1.00153	0.1093	9.16318	5.03888e-20	7.80229e-19	UP
ADAMTS16	140.401	3.55807	0.388385	9.1612	5.13253e-20	7.94263e-19	UP
FLVCR1-DT	143.611	1.60082	0.174748	9.1607	5.15598e-20	7.97424e-19	UP
SUCLG2	6704.6	-1.06918	0.116724	-9.15988	5.19544e-20	8.03055e-19	DOWN
AC091133.5	5.94953	4.3056	0.47006	9.15968	5.20523e-20	8.04099e-19	UP
MCM3AP-AS1	58.6845	1.08687	0.118671	9.15867	5.25393e-20	8.11147e-19	UP
TSACC	57.6315	1.5895	0.173575	9.15741	5.31601e-20	8.20251e-19	UP
C11orf54	4632.28	-1.17338	0.128155	-9.156	5.38574e-20	8.3004e-19	DOWN
ALPK3	770.774	2.05962	0.224969	9.15515	5.42808e-20	8.35589e-19	UP
ACP4	14.8443	3.73475	0.407942	9.15509	5.43126e-20	8.35591e-19	UP
AC116025.2	5.26602	3.2581	0.355885	9.15491	5.44025e-20	8.36486e-19	UP
REXO5	221.906	1.36252	0.148946	9.1477	5.81566e-20	8.92648e-19	UP
KCTD9P4	6.07546	-2.97521	0.325288	-9.14639	5.88666e-20	9.0302e-19	DOWN
AC132872.2	6.50449	2.62195	0.28668	9.1459	5.91374e-20	9.06648e-19	UP
DPY19L1P1	56.0796	1.03887	0.113594	9.14547	5.93712e-20	9.09703e-19	UP
ASS1P1	62.089	-1.8926	0.20698	-9.14389	6.02477e-20	9.22598e-19	DOWN
LINC02723	2.26138	-1.95345	0.213649	-9.14325	6.06058e-20	9.27542e-19	DOWN
C1orf198	2343.22	1.14082	0.124851	9.13745	6.3945e-20	9.77514e-19	UP
EPHX2	6460.31	-1.5385	0.168404	-9.13577	6.4941e-20	9.92164e-19	DOWN
ZNF695	12.6745	4.54183	0.497313	9.13274	6.67876e-20	1.01979e-18	UP
YPEL2	1255.08	-1.07309	0.117513	-9.13165	6.74648e-20	1.02953e-18	DOWN
BDKRB1	28.9221	2.52207	0.276364	9.12588	7.11548e-20	1.08459e-18	UP
AL032819.2	24.0296	3.60634	0.395184	9.12573	7.12537e-20	1.08547e-18	UP
DLK1	2362.67	6.17442	0.676834	9.1225	7.34098e-20	1.11767e-18	UP
VMO1	157.31	-1.41234	0.154849	-9.12076	7.46006e-20	1.13449e-18	DOWN
RHBDL1	104.647	1.64407	0.180268	9.12012	7.5042e-20	1.14054e-18	UP
HOXD-AS2	9.98571	4.1371	0.453679	9.119	7.58216e-20	1.15173e-18	UP
MTMR11	551.558	1.89343	0.20767	9.11751	7.68684e-20	1.16696e-18	UP
AL160006.1	141.444	1.25208	0.137346	9.11629	7.77426e-20	1.17955e-18	UP
SERPINI1	272.9	1.74931	0.191898	9.11584	7.80647e-20	1.18376e-18	UP
C2CD4D-AS1	96.2469	1.51349	0.166074	9.11333	7.98915e-20	1.21076e-18	UP
TCAM1P	21.4959	4.92349	0.540482	9.10944	8.28045e-20	1.25419e-18	UP
AC006538.1	15.2311	2.43382	0.267311	9.10484	8.63966e-20	1.30784e-18	UP
AC098934.1	245.039	1.83443	0.20151	9.10343	8.75254e-20	1.32417e-18	UP
ELF3-AS1	101.683	1.73139	0.190215	9.10225	8.84772e-20	1.33704e-18	UP
AC022007.1	57.8282	1.35028	0.148397	9.09913	9.10567e-20	1.37523e-18	UP
H2AC17	9.14947	2.47178	0.271699	9.09749	9.24436e-20	1.39538e-18	UP
AL592424.1	29.379	1.97868	0.217519	9.0966	9.3204e-20	1.40605e-18	UP
AC139100.1	31.329	2.02433	0.222551	9.09602	9.3704e-20	1.41279e-18	UP
PDE7B	157.077	-1.68939	0.185737	-9.09562	9.40448e-20	1.41712e-18	DOWN
MT-CYB	397069	-1.24687	0.137121	-9.09321	9.61593e-20	1.44815e-18	DOWN
SLC36A1	381.745	1.02	0.112179	9.09264	9.6666e-20	1.45495e-18	UP
RXFP1	21.7474	-1.8103	0.199183	-9.08861	1.00316e-19	1.50817e-18	DOWN
GCNT3	322.694	3.035	0.334114	9.08373	1.04917e-19	1.57644e-18	UP
PFDN6	2599.16	1.03348	0.113843	9.07813	1.10459e-19	1.65689e-18	UP
PRAM1	61.5015	-1.54258	0.169963	-9.07596	1.12682e-19	1.68832e-18	DOWN
TDRKH	493.369	1.20482	0.132762	9.07507	1.13603e-19	1.70115e-18	UP
LINC00634	4.66593	3.60114	0.396836	9.07462	1.14074e-19	1.70625e-18	UP
HOXA11	10.9877	5.19407	0.572452	9.07336	1.15401e-19	1.72513e-18	UP
CFI	20261	-1.38065	0.152195	-9.0716	1.1728e-19	1.75123e-18	DOWN
OSBP2	193.104	1.73683	0.191466	9.07126	1.17654e-19	1.75582e-18	UP
ECEL1	108.757	4.3946	0.48446	9.07113	1.17791e-19	1.75688e-18	UP
MAN1A1	7775.81	-1.18962	0.131182	-9.06842	1.20751e-19	1.79899e-18	DOWN
LRRC69	33.3539	1.99708	0.220233	9.06803	1.21189e-19	1.8045e-18	UP
IGDCC4	51.5261	3.0282	0.334068	9.06461	1.25055e-19	1.86101e-18	UP
SARDH	5717.5	-1.50302	0.165854	-9.0623	1.27724e-19	1.89858e-18	DOWN
RCL1	1788.25	-1.48265	0.163634	-9.06079	1.29512e-19	1.92408e-18	DOWN
PLEKHH1	184.008	1.39123	0.153546	9.06068	1.29643e-19	1.92495e-18	UP
AC108463.1	10.0964	1.88043	0.207556	9.05985	1.30624e-19	1.93843e-18	UP
PCDHB2	59.2556	2.97365	0.328259	9.05887	1.31812e-19	1.95495e-18	UP
FBN3	89.0133	3.21257	0.354662	9.05811	1.32729e-19	1.96745e-18	UP
SRSF3P1	2.01396	-1.56616	0.172995	-9.05321	1.38821e-19	2.05659e-18	DOWN
SLC41A2	2561.88	-1.38239	0.152699	-9.05301	1.39087e-19	2.05937e-18	DOWN
DACH2	7.62281	4.72136	0.521558	9.05242	1.39832e-19	2.06925e-18	UP
P3H4	607.34	1.5519	0.171506	9.04866	1.44737e-19	2.14063e-18	UP
HAVCR1	28.2908	4.03933	0.446414	9.04839	1.45093e-19	2.14229e-18	UP
CXCL14	418.364	-3.55836	0.393309	-9.04725	1.4662e-19	2.16363e-18	DOWN
NOCT	335.613	-1.78024	0.196999	-9.03682	1.61295e-19	2.37486e-18	DOWN
FABP5	285.542	1.69083	0.187155	9.03439	1.6492e-19	2.42554e-18	UP
CA4	61.6977	3.30531	0.366334	9.02267	1.83566e-19	2.69377e-18	UP
AC011462.4	8.93588	2.02319	0.224244	9.02225	1.84262e-19	2.70247e-18	UP
AC026369.3	5.18733	-2.6669	0.2956	-9.02199	1.84698e-19	2.70737e-18	DOWN
TEX11	50.0551	3.92974	0.435605	9.02134	1.85806e-19	2.72059e-18	UP
SOX12	1200.3	1.38285	0.153341	9.01815	1.91295e-19	2.7994e-18	UP
AC024560.2	13.1051	2.57232	0.285254	9.01765	1.92174e-19	2.80915e-18	UP
AP006623.1	23.6589	1.63368	0.181303	9.01078	2.04591e-19	2.989e-18	UP
AC013731.1	10.5403	2.00435	0.222468	9.0096	2.06807e-19	3.0197e-18	UP
TSPO2	33.4497	2.23195	0.247736	9.0094	2.07178e-19	3.02177e-18	UP
PCAT6	77.7259	1.64546	0.182711	9.00583	2.14048e-19	3.11681e-18	UP
AC022424.1	21.6185	5.4897	0.609673	9.00433	2.16979e-19	3.15774e-18	UP
AL132780.5	6.77497	1.8752	0.208308	9.00205	2.2155e-19	3.22072e-18	UP
KCNC1	6.47384	4.02346	0.446999	9.00106	2.23548e-19	3.24797e-18	UP
TNNC1	111.964	2.90404	0.322658	9.00036	2.24971e-19	3.26685e-18	UP
H2BC8	38.7202	2.24544	0.249485	9.0003	2.25096e-19	3.26687e-18	UP
MYBPHL	12.566	4.61318	0.512589	8.99977	2.26184e-19	3.28085e-18	UP
AC129507.1	15.4292	-1.81125	0.201393	-8.9936	2.39268e-19	3.46682e-18	DOWN
SEMA6C	843.798	1.47666	0.164204	8.99284	2.40927e-19	3.48895e-18	UP
AC087741.1	149.52	1.30727	0.14539	8.99143	2.44041e-19	3.5321e-18	UP
HTR1D	97.5437	3.97917	0.442859	8.9852	2.58273e-19	3.73433e-18	UP
CASKIN1	12.3427	3.60093	0.400763	8.98519	2.58296e-19	3.73433e-18	UP
PCDH17	291.662	1.37149	0.152651	8.98447	2.59993e-19	3.75474e-18	UP
FAM81A	47.8177	2.13185	0.237313	8.98329	2.62785e-19	3.79298e-18	UP
DCST1-AS1	66.5605	1.48327	0.165278	8.97444	2.84795e-19	4.10618e-18	UP
TESC	1252.29	2.77945	0.309827	8.97095	2.93962e-19	4.23604e-18	UP
ADAM11	36.5189	2.35617	0.262647	8.97086	2.94199e-19	4.23714e-18	UP
BRICD5	90.7912	1.40399	0.156551	8.96822	3.01333e-19	4.33752e-18	UP
ZNF385D	138.963	3.28294	0.366391	8.96023	3.24013e-19	4.65636e-18	UP
CLVS1	22.7495	2.47333	0.276063	8.95928	3.26793e-19	4.69376e-18	UP
MCCD1	45.0758	5.23503	0.584581	8.95519	3.39153e-19	4.86335e-18	UP
MCC	794.61	-1.7389	0.194183	-8.95494	3.3992e-19	4.8717e-18	DOWN
ACADM	5348.57	-1.2974	0.144903	-8.95358	3.44146e-19	4.92691e-18	DOWN
NTM	88.7828	2.99746	0.334933	8.94943	3.57319e-19	5.10718e-18	UP
AC147055.1	32.7167	3.25794	0.364044	8.9493	3.5774e-19	5.11043e-18	UP
MT-ND1	250494	-1.17187	0.130947	-8.94917	3.58181e-19	5.11397e-18	DOWN
NRCAM	494.403	3.26604	0.364976	8.94866	3.5984e-19	5.13487e-18	UP
PITPNM3	82.069	-2.52475	0.282165	-8.94778	3.62692e-19	5.17278e-18	DOWN
FBP1	16425.2	-2.03493	0.227466	-8.94607	3.68368e-19	5.25089e-18	DOWN
AL359313.1	8.67428	5.01745	0.560897	8.9454	3.70598e-19	5.27982e-18	UP
PLXNA1	906.865	1.30437	0.145818	8.94521	3.71247e-19	5.28621e-18	UP
HMGA2	49.5559	4.4976	0.502943	8.94256	3.80251e-19	5.4115e-18	UP
TLCD4	5692.24	-1.41595	0.158347	-8.94203	3.82102e-19	5.43491e-18	DOWN
DLX6-AS1	22.5627	5.62645	0.629344	8.94018	3.88553e-19	5.52071e-18	UP
SNX15	23.6413	1.18216	0.13225	8.9388	3.93409e-19	5.5867e-18	UP
BTNL8	237.777	3.65724	0.409237	8.93673	4.00854e-19	5.68937e-18	UP
C12orf56	24.2988	4.54746	0.508874	8.93632	4.02358e-19	5.70764e-18	UP
MIR2052HG	7.35466	4.50058	0.503672	8.93553	4.05238e-19	5.74426e-18	UP
CPNE7	136.44	2.7344	0.306016	8.93549	4.05375e-19	5.74426e-18	UP
SP5	445.66	2.46321	0.275673	8.93528	4.06131e-19	5.74989e-18	UP
DCAF13	1626.46	1.03304	0.115613	8.93526	4.06208e-19	5.74989e-18	UP
FBXL19-AS1	53.664	1.55364	0.17391	8.93357	4.12465e-19	5.83533e-18	UP
STAU2-AS1	7.31925	2.52665	0.282908	8.93099	4.22225e-19	5.97021e-18	UP
AP001453.4	19.1192	1.36518	0.152979	8.92401	4.4972e-19	6.34877e-18	UP
CAMK2N2	102.58	2.38492	0.267273	8.92315	4.53205e-19	6.39455e-18	UP
COL25A1	19.4659	-2.69323	0.301884	-8.92138	4.60511e-19	6.49416e-18	DOWN
H4C14	16.3216	2.06162	0.231122	8.92006	4.66045e-19	6.5687e-18	UP
ANKRD65	330.09	2.4984	0.280277	8.91403	4.92119e-19	6.92141e-18	UP
AP003469.2	7.75306	3.97907	0.446407	8.91353	4.94318e-19	6.94864e-18	UP
AC023355.2	8.81521	2.15246	0.241504	8.91276	4.97779e-19	6.99356e-18	UP
AC107419.1	7.8892	4.48363	0.503202	8.9102	5.09405e-19	7.14928e-18	UP
LINC00261	7096.28	-1.39243	0.156275	-8.91012	5.09779e-19	7.15073e-18	DOWN
DNER	37.098	5.09236	0.571546	8.90979	5.11281e-19	7.16799e-18	UP
SCP2	21095.2	-1.39683	0.156791	-8.90887	5.15557e-19	7.22409e-18	DOWN
ASPA	184.777	-1.94523	0.218387	-8.90724	5.23208e-19	7.32387e-18	DOWN
SPOCD1	24.5048	2.47948	0.278367	8.90723	5.23233e-19	7.32387e-18	UP
AC100810.1	337.996	-1.09164	0.122605	-8.90373	5.40019e-19	7.55082e-18	DOWN
C1S	103104	-1.34449	0.151088	-8.89874	5.64845e-19	7.88542e-18	DOWN
GPC2	15.7909	2.14911	0.241521	8.8982	5.67571e-19	7.91929e-18	UP
SERTAD4-AS1	21.421	2.75352	0.30965	8.89236	5.98219e-19	8.33809e-18	UP
HOXB9	8.99842	4.84975	0.54556	8.88948	6.13938e-19	8.54549e-18	UP
BOLA2B	23.0174	1.77255	0.1994	8.88946	6.14071e-19	8.54549e-18	UP
SPAG5	1250.83	1.33962	0.150711	8.88861	6.18758e-19	8.60618e-18	UP
AC005829.1	11.4435	2.06927	0.232821	8.88779	6.23342e-19	8.66537e-18	UP
TSSK5P	11.6534	2.31453	0.260478	8.8857	6.3517e-19	8.82515e-18	UP
AL731684.1	7.31429	4.54601	0.511672	8.88461	6.41475e-19	8.90807e-18	UP
SIGLEC16	28.0156	-1.68063	0.18917	-8.8842	6.43844e-19	8.93625e-18	DOWN
LINC02585	7.60057	2.3102	0.260058	8.88341	6.48442e-19	8.99534e-18	UP
MAP7D2	132.921	3.46114	0.389648	8.88274	6.52362e-19	9.04496e-18	UP
CEMIP	223.754	2.43032	0.273624	8.88196	6.56896e-19	9.10304e-18	UP
STARD5	272.918	-1.51704	0.170879	-8.87784	6.81716e-19	9.43708e-18	DOWN
AL359878.1	6.65302	2.45299	0.27638	8.87541	6.96758e-19	9.64026e-18	UP
LRRC37A3	128.893	1.39962	0.157755	8.87209	7.17868e-19	9.92192e-18	UP
ACTG2	278.047	1.89091	0.213133	8.87199	7.18526e-19	9.92582e-18	UP
WFS1	1846.29	1.01502	0.114441	8.86941	7.35373e-19	1.01532e-17	UP
LINC01748	14.3553	5.17683	0.583811	8.86729	7.49442e-19	1.03368e-17	UP
LINC02685	3.75368	3.34962	0.377752	8.86724	7.49821e-19	1.03368e-17	UP
ZNF681	70.4783	2.13755	0.241062	8.86723	7.49847e-19	1.03368e-17	UP
LINC01970	6.37071	2.49062	0.280988	8.8638	7.73349e-19	1.06497e-17	UP
CUEDC1	828.943	1.0326	0.116502	8.86342	7.75957e-19	1.068e-17	UP
JPT1	2183.73	1.30606	0.147361	8.86302	7.78778e-19	1.07133e-17	UP
AC010300.1	22.4256	1.76375	0.199011	8.86254	7.82105e-19	1.0749e-17	UP
GRAMD1C	534.396	-1.60184	0.180783	-8.86057	7.96055e-19	1.09282e-17	DOWN
AC099778.1	21.3214	1.33962	0.151269	8.85593	8.29919e-19	1.13694e-17	UP
PFN1P11	49.5033	3.58971	0.405393	8.85488	8.37729e-19	1.14704e-17	UP
CD300E	51.3292	-1.71251	0.193413	-8.85417	8.43118e-19	1.15382e-17	DOWN
AC011005.4	8.06244	2.55055	0.288179	8.85059	8.7055e-19	1.18951e-17	UP
AC023090.1	12.2868	5.17953	0.585259	8.84998	8.75343e-19	1.19544e-17	UP
APLP1	156.479	2.72136	0.307519	8.8494	8.79943e-19	1.2011e-17	UP
PRRT2	26.6322	1.64396	0.185843	8.84593	9.07704e-19	1.23771e-17	UP
ASS1	50560	-1.76841	0.199949	-8.84428	9.21164e-19	1.25542e-17	DOWN
MYO15B	2321.13	1.40887	0.159392	8.83901	9.65718e-19	1.31275e-17	UP
VSIG4	506.56	-1.90407	0.215489	-8.83605	9.91649e-19	1.3473e-17	DOWN
MSS51	34.6104	1.29188	0.14623	8.83462	1.00439e-18	1.36392e-17	UP
SMPX	48.2625	3.3394	0.37803	8.83369	1.01279e-18	1.37462e-17	UP
FAM149A	854.266	-1.37747	0.155981	-8.83098	1.03759e-18	1.40754e-17	DOWN
PLEKHG2	640.763	1.12727	0.127712	8.82666	1.07843e-18	1.4622e-17	UP
TNFSF4	161.5	1.76304	0.199743	8.82653	1.07976e-18	1.46325e-17	UP
B4GALT1-AS1	71.7613	-1.41253	0.160082	-8.82375	1.10693e-18	1.49853e-17	DOWN
TKT	13474.5	1.49252	0.169154	8.82345	1.10986e-18	1.50114e-17	UP
STK24-AS1	11.9909	1.82653	0.207009	8.82343	1.11003e-18	1.50114e-17	UP
CCDC154	39.8874	1.93563	0.219386	8.82294	1.11493e-18	1.50626e-17	UP
ESR1	598.713	-2.48871	0.282356	-8.81408	1.20667e-18	1.62771e-17	DOWN
PNPLA7	569.124	-1.39225	0.157971	-8.81335	1.21464e-18	1.63762e-17	DOWN
PART1	27.1448	5.96071	0.676365	8.81286	1.21996e-18	1.64312e-17	UP
PHPT1	3492.46	1.21931	0.1384	8.81001	1.25135e-18	1.68454e-17	UP
AL163953.1	10.1212	3.76926	0.42795	8.8077	1.2774e-18	1.71872e-17	UP
GABRR3	31.9533	4.05919	0.460894	8.80721	1.28298e-18	1.72536e-17	UP
SLC22A12	376.592	4.51601	0.512825	8.80614	1.29528e-18	1.74101e-17	UP
WDR97	89.3561	1.55888	0.177025	8.80598	1.2972e-18	1.7427e-17	UP
DCAF4L1	16.9492	2.14535	0.243651	8.80501	1.30837e-18	1.75682e-17	UP
AC132872.1	95.003	1.22625	0.139271	8.80476	1.3113e-18	1.75985e-17	UP
ITGA2	390.891	1.95342	0.221862	8.80465	1.31267e-18	1.76079e-17	UP
KPNA7	57.6797	2.17556	0.247232	8.79968	1.37208e-18	1.83541e-17	UP
CCDC187	120.167	3.76017	0.427308	8.79966	1.37235e-18	1.83541e-17	UP
PPP1R14D	24.9281	3.57665	0.406485	8.79896	1.38094e-18	1.8458e-17	UP
HES2	32.0846	2.9221	0.332186	8.79658	1.41045e-18	1.88333e-17	UP
NES	1645.29	1.25736	0.142939	8.79649	1.41168e-18	1.88376e-17	UP
PYCR1	911.567	2.52177	0.286687	8.79624	1.41471e-18	1.88617e-17	UP
FHAD1	35.5976	2.19408	0.249436	8.79617	1.41562e-18	1.88642e-17	UP
TMPOP2	3.57685	3.11643	0.35439	8.79379	1.44599e-18	1.92592e-17	UP
WDR66	51.0401	-1.60306	0.182315	-8.79282	1.4585e-18	1.9416e-17	DOWN
AL731563.4	21.5059	1.23451	0.140426	8.7912	1.47976e-18	1.96792e-17	UP
LINC00893	40.5686	1.44942	0.164875	8.79102	1.48215e-18	1.9701e-17	UP
AC007639.1	12.807	4.03977	0.459607	8.78962	1.50068e-18	1.99273e-17	UP
AP000346.2	18.5178	2.05505	0.233819	8.78907	1.50796e-18	2.00139e-17	UP
BRCA2	136.148	1.31175	0.149255	8.78862	1.51402e-18	2.00842e-17	UP
ZNF337-AS1	103.3	1.0237	0.116487	8.78809	1.52119e-18	2.01692e-17	UP
ABAT	15699	-1.62517	0.184948	-8.78717	1.5337e-18	2.03248e-17	DOWN
AC073842.2	6.24181	2.36122	0.268728	8.78666	1.54066e-18	2.03966e-17	UP
NECTIN1	765.849	1.23671	0.140754	8.78632	1.54543e-18	2.04494e-17	UP
PDE2A	476.07	-1.50018	0.170813	-8.78262	1.59709e-18	2.11118e-17	DOWN
AP000593.3	14.7551	4.16989	0.474853	8.78144	1.61398e-18	2.13244e-17	UP
DNAH12	41.1453	2.75552	0.313886	8.77872	1.65341e-18	2.18345e-17	UP
CROCCP3	47.4496	1.15582	0.131687	8.77705	1.67824e-18	2.21513e-17	UP
GHRHR	75.73	3.76605	0.429208	8.77442	1.71789e-18	2.26632e-17	UP
SNX22	534.211	1.83933	0.209627	8.77431	1.7196e-18	2.26745e-17	UP
GCH1	2145.47	-1.52677	0.174034	-8.77286	1.74182e-18	2.2956e-17	DOWN
ZNF580	468.998	1.13501	0.129386	8.77229	1.75064e-18	2.30493e-17	UP
LAMA3	1217.28	2.2527	0.256809	8.7719	1.75683e-18	2.31191e-17	UP
AC016737.1	8.11883	2.1934	0.250138	8.76878	1.80614e-18	2.37562e-17	UP
AL021807.1	14.1424	2.40947	0.274791	8.76838	1.81249e-18	2.38279e-17	UP
ATP5MC1P4	7.57342	2.7924	0.3186	8.76459	1.87459e-18	2.4632e-17	UP
AC100849.1	2.14401	-1.83425	0.209288	-8.76424	1.88034e-18	2.46953e-17	DOWN
BNIPL	30.2807	1.49235	0.170296	8.76325	1.897e-18	2.49017e-17	UP
KCNH4	20.7484	2.29062	0.261422	8.76215	1.91559e-18	2.51332e-17	UP
FAP	108.865	2.40971	0.275066	8.76047	1.94442e-18	2.54987e-17	UP
FAM178B	44.9551	4.54139	0.518517	8.75843	1.97992e-18	2.59385e-17	UP
CLDN15	2041.21	1.79858	0.205362	8.75806	1.98645e-18	2.60111e-17	UP
CHKA	1862.18	1.1084	0.126567	8.75741	1.99787e-18	2.61477e-17	UP
FIGNL1	307.772	1.08991	0.124466	8.75663	2.01179e-18	2.63169e-17	UP
AC096642.1	13.0538	1.77936	0.203241	8.75489	2.04311e-18	2.67133e-17	UP
PDE1C	31.7588	2.22	0.253583	8.75453	2.0495e-18	2.67836e-17	UP
AC245100.4	32.2776	1.53263	0.175149	8.75046	2.12493e-18	2.77419e-17	UP
SLC9A3-AS1	536.435	2.13034	0.243536	8.74753	2.18064e-18	2.84411e-17	UP
KLKB1	5092.18	-1.64008	0.187496	-8.74728	2.18554e-18	2.84908e-17	DOWN
PRR7-AS1	6.97951	2.83626	0.324281	8.74631	2.20435e-18	2.86935e-17	UP
AP002807.1	40.9147	1.65206	0.188958	8.74301	2.26983e-18	2.95312e-17	UP
SLC39A10	442.811	1.26271	0.144429	8.74277	2.27455e-18	2.95781e-17	UP
ANKS1B	60.8376	2.69374	0.308173	8.74099	2.31072e-18	3.00041e-17	UP
SYP	107.169	1.80267	0.206356	8.73574	2.42059e-18	3.13999e-17	UP
FAM24B	20.5668	1.93328	0.221327	8.73494	2.4379e-18	3.16088e-17	UP
TMCO3	1772.6	1.25145	0.143299	8.73314	2.47702e-18	3.20845e-17	UP
AC011921.1	5.29301	2.33449	0.26732	8.73296	2.48084e-18	3.21182e-17	UP
GAREM1	568.335	-1.33331	0.152729	-8.7299	2.54887e-18	3.29666e-17	DOWN
KBTBD11	363.461	-2.35284	0.269551	-8.72874	2.57529e-18	3.3292e-17	DOWN
CECR7	32.023	4.06565	0.465886	8.72672	2.62171e-18	3.38756e-17	UP
CXCR2	20.4523	-2.27624	0.260857	-8.72601	2.63813e-18	3.4071e-17	DOWN
AC010331.1	15.0514	1.76399	0.202172	8.72521	2.65677e-18	3.4295e-17	UP
ANKRD23	26.9109	1.19235	0.136666	8.72457	2.67182e-18	3.44387e-17	UP
AC005785.1	23.3569	1.5909	0.182367	8.72364	2.69395e-18	3.4707e-17	UP
IRX3	221.462	2.5071	0.287423	8.72269	2.71663e-18	3.49821e-17	UP
SULT4A1	118.71	4.60721	0.528516	8.71726	2.85018e-18	3.66481e-17	UP
AC017083.1	6.9166	2.0114	0.230751	8.71677	2.86242e-18	3.67876e-17	UP
ZMIZ1-AS1	42.2122	1.86461	0.213921	8.71636	2.87299e-18	3.69055e-17	UP
HEY1	260.749	1.32378	0.151945	8.71226	2.97879e-18	3.82459e-17	UP
AC093535.2	58.8923	-1.09103	0.125233	-8.71198	2.98612e-18	3.83214e-17	DOWN
CDKN2A-DT	2.42064	3.3676	0.386673	8.70916	3.06133e-18	3.92484e-17	UP
AC016394.3	32.3358	1.48455	0.17049	8.70759	3.10412e-18	3.97391e-17	UP
PRRT3	75.1208	1.07111	0.123048	8.70479	3.18176e-18	4.07133e-17	UP
GBP2	3977.61	1.37813	0.158439	8.6982	3.37194e-18	4.31259e-17	UP
HID1-AS1	5.05708	-1.61749	0.18598	-8.6971	3.40487e-18	4.35259e-17	DOWN
SMPD3	129.023	-1.94967	0.224186	-8.69665	3.4183e-18	4.36765e-17	DOWN
ATP2A1-AS1	11.7717	2.34521	0.269783	8.69295	3.53155e-18	4.5058e-17	UP
CD5L	1055.03	-3.02474	0.347989	-8.69206	3.55926e-18	4.53896e-17	DOWN
CXCL17	43.1343	3.20627	0.368935	8.69061	3.60505e-18	4.59513e-17	UP
NPM1P25	73.3575	-1.35157	0.155572	-8.68772	3.6977e-18	4.7064e-17	DOWN
AL163636.2	57.0054	-1.37858	0.158734	-8.68486	3.79205e-18	4.82184e-17	DOWN
AC127024.5	15.7154	1.54713	0.178234	8.68036	3.94504e-18	5.01155e-17	UP
MS4A7	763.145	-1.48703	0.171381	-8.67671	4.07374e-18	5.16509e-17	DOWN
MDFI	146.577	2.43725	0.280901	8.67655	4.07961e-18	5.17005e-17	UP
AC110995.1	11.5771	-1.67294	0.19283	-8.67571	4.10961e-18	5.20557e-17	DOWN
POC1A	468.62	1.10042	0.126848	8.6751	4.1317e-18	5.23104e-17	UP
C19orf81	14.6068	4.88447	0.56322	8.6724	4.23106e-18	5.35427e-17	UP
SLC35E4	85.4695	1.36817	0.15778	8.67135	4.27018e-18	5.40118e-17	UP
AC245060.6	25.1046	1.69851	0.195888	8.67085	4.28888e-18	5.42224e-17	UP
SMIM14	9265	-1.10113	0.127016	-8.66919	4.35224e-18	5.49971e-17	DOWN
APOL6	5386.05	-1.12641	0.130018	-8.6635	4.57514e-18	5.77584e-17	DOWN
CYP4A22	5550.3	-2.18419	0.252139	-8.66262	4.61061e-18	5.81783e-17	DOWN
BPIFB4	10.2738	4.38068	0.505724	8.66219	4.62772e-18	5.83663e-17	UP
RFC3	365.222	1.0369	0.11973	8.66028	4.7062e-18	5.93278e-17	UP
MAPK11	382.996	1.41445	0.163343	8.6594	4.74256e-18	5.97292e-17	UP
ID1	1527.51	-1.81016	0.209043	-8.65927	4.7479e-18	5.97678e-17	DOWN
CFL1P1	12.1624	1.46287	0.168971	8.65753	4.82118e-18	6.06613e-17	UP
Z97832.2	14.6617	1.64538	0.190131	8.6539	4.97689e-18	6.25817e-17	UP
DUSP13	8.85278	4.47395	0.516989	8.65386	4.9786e-18	6.25817e-17	UP
H3C10	154.518	1.99676	0.230738	8.65378	4.98201e-18	6.25817e-17	UP
FAM50A	3882.22	1.07418	0.124129	8.65375	4.98329e-18	6.25817e-17	UP
AL136116.3	170.171	-1.19675	0.13831	-8.65268	5.03019e-18	6.31406e-17	DOWN
AP006621.2	18.1754	2.06217	0.23836	8.6515	5.0829e-18	6.37719e-17	UP
HTR2A-AS1	1.74895	-2.36272	0.273127	-8.65064	5.12135e-18	6.41933e-17	DOWN
BBOX1-AS1	14.0581	4.73618	0.547754	8.64654	5.30834e-18	6.63947e-17	UP
GOLGA6L9	58.0448	1.18834	0.137436	8.64652	5.30956e-18	6.63947e-17	UP
AL355987.4	42.3129	2.27005	0.262562	8.64579	5.34322e-18	6.67839e-17	UP
SYPL1P2	6.05963	2.49263	0.288379	8.64359	5.44749e-18	6.80549e-17	UP
TUBB4A	448.419	3.21789	0.372313	8.64297	5.47696e-18	6.83907e-17	UP
TPPP2	89.1053	-2.1674	0.250773	-8.64288	5.48151e-18	6.84151e-17	DOWN
H2BC18	24.9834	2.06865	0.239395	8.64114	5.56558e-18	6.93988e-17	UP
AL355388.1	9.25041	2.58621	0.29943	8.6371	5.76588e-18	7.18624e-17	UP
ST8SIA6	9.34201	-2.45879	0.284709	-8.63614	5.81465e-18	7.24018e-17	DOWN
AFF2	23.7315	3.62837	0.420226	8.63433	5.90742e-18	7.35223e-17	UP
C8A	13282.6	-1.8447	0.213681	-8.63296	5.97822e-18	7.43684e-17	DOWN
EPHA10	51.4242	3.5213	0.407927	8.63217	6.01984e-18	7.48156e-17	UP
RGS5	4357.86	1.4202	0.164565	8.63001	6.13441e-18	7.62035e-17	UP
WASH9P	82.9628	1.02694	0.119012	8.62884	6.19756e-18	7.69299e-17	UP
ZNF213	313.648	1.02644	0.119017	8.62438	6.44429e-18	7.99026e-17	UP
AC074212.1	72.2844	1.44207	0.167312	8.61905	6.7514e-18	8.36317e-17	UP
AL590705.1	19.6614	2.55615	0.296738	8.61415	7.04601e-18	8.71994e-17	UP
RMST	16.1023	3.78377	0.439411	8.61102	7.2416e-18	8.95359e-17	UP
CGREF1	1146.94	1.93732	0.224985	8.61089	7.24927e-18	8.95887e-17	UP
NKX3-2	8.15225	4.35682	0.50604	8.60963	7.3298e-18	9.05416e-17	UP
HAMP	6467.78	-3.59503	0.417604	-8.6087	7.38952e-18	9.12365e-17	DOWN
PGP	1017.43	1.15436	0.134107	8.60777	7.44987e-18	9.19387e-17	UP
CNTNAP4	62.498	4.55065	0.529033	8.60183	7.84571e-18	9.6688e-17	UP
TTLL4	1007.4	1.4365	0.167073	8.59799	8.11212e-18	9.98779e-17	UP
TOMM40P2	6.0219	3.18922	0.37093	8.59789	8.11949e-18	9.9922e-17	UP
BARD1	162.67	1.25762	0.146279	8.59738	8.15544e-18	1.00318e-16	UP
GLYATL1	5327.16	-2.07135	0.240984	-8.59538	8.29896e-18	1.02035e-16	DOWN
VSIG10L	408.984	2.0846	0.242614	8.59224	8.52916e-18	1.04817e-16	UP
CNDP1	765.382	-3.28784	0.382769	-8.58963	8.72485e-18	1.0705e-16	DOWN
GCDH	3594.52	-1.3143	0.153011	-8.5896	8.72709e-18	1.0705e-16	DOWN
PCDHGA1	31.4149	2.41415	0.281066	8.58928	8.75168e-18	1.07302e-16	UP
MMS22L	188.296	1.29767	0.151082	8.58919	8.75865e-18	1.07337e-16	UP
LINC01355	92.897	1.30718	0.152227	8.58705	8.92328e-18	1.09304e-16	UP
AC145343.1	21.2809	1.80272	0.210184	8.57684	9.75186e-18	1.19287e-16	UP
BACH2	152.286	-1.72781	0.201481	-8.57554	9.86206e-18	1.20579e-16	DOWN
OACYLP	2.95837	3.19858	0.373021	8.57479	9.92695e-18	1.21317e-16	UP
CBR3	68.761	1.95316	0.227804	8.57386	1.00074e-17	1.22243e-16	UP
MT2A	38651.1	-2.45179	0.285969	-8.5736	1.00302e-17	1.22465e-16	DOWN
SLC45A4	448.438	1.99373	0.232564	8.57281	1.00989e-17	1.23247e-16	UP
DUSP5P1	4.99003	4.29827	0.501697	8.56745	1.05803e-17	1.28827e-16	UP
C11orf80	234.515	1.2613	0.147269	8.56457	1.08477e-17	1.31958e-16	UP
DSE	362.948	-1.41224	0.164906	-8.56392	1.09095e-17	1.32648e-16	DOWN
DBN1	1180.13	1.74644	0.20394	8.56349	1.09506e-17	1.33072e-16	UP
CALY	13.4163	3.37273	0.393882	8.5628	1.10163e-17	1.33762e-16	UP
SPRED3	24.1279	1.88387	0.220053	8.56097	1.1192e-17	1.35771e-16	UP
AP000347.1	24.1573	1.5293	0.178691	8.55836	1.14483e-17	1.38816e-16	UP
AC141557.1	10.5335	2.47025	0.288674	8.55725	1.15591e-17	1.40031e-16	UP
MCMDC2	71.1706	1.22433	0.143089	8.55648	1.1637e-17	1.4091e-16	UP
TPSP2	76.7134	2.20491	0.257743	8.55469	1.18189e-17	1.43047e-16	UP
PPIAP77	15.5983	2.37781	0.278017	8.55275	1.20185e-17	1.45396e-16	UP
AC080129.2	13.8605	2.10223	0.245859	8.55055	1.22505e-17	1.48134e-16	UP
TMEM198	287.224	1.4375	0.168122	8.55033	1.2274e-17	1.48351e-16	UP
LINC02323	9.34467	4.13935	0.484399	8.54533	1.28172e-17	1.54704e-16	UP
AXL	606.742	-1.36284	0.15951	-8.54396	1.29696e-17	1.56471e-16	DOWN
PHLDB2	1455.97	-1.02803	0.120366	-8.54091	1.33172e-17	1.60518e-16	DOWN
CCDC180	24.0315	1.77141	0.207482	8.53766	1.36966e-17	1.64941e-16	UP
AC012146.1	133.104	1.579	0.184992	8.53553	1.39515e-17	1.67857e-16	UP
PRDM15	364.48	1.28696	0.150794	8.5345	1.40758e-17	1.69198e-16	UP
RELL2	56.5675	1.33555	0.156624	8.52712	1.50036e-17	1.79941e-16	UP
SYT3	43.0443	3.60734	0.423229	8.52339	1.54947e-17	1.85746e-16	UP
NAMPT	8665.04	-1.52236	0.178685	-8.5198	1.59827e-17	1.91391e-16	DOWN
STEAP1B	9.1234	2.88417	0.338664	8.51632	1.64706e-17	1.97008e-16	UP
ALDH1B1	7039.64	-1.35884	0.159557	-8.51631	1.64714e-17	1.97008e-16	DOWN
DNM1P35	22.1944	2.0194	0.237158	8.51501	1.66574e-17	1.99142e-16	UP
LOXHD1	7.15061	2.79845	0.328672	8.51444	1.67402e-17	2.00041e-16	UP
LINC01011	49.9104	1.08475	0.127438	8.512	1.70955e-17	2.04102e-16	UP
DKK4	122.904	4.10982	0.482858	8.51145	1.71774e-17	2.04987e-16	UP
SQLE	4249.13	1.61795	0.190158	8.50848	1.76235e-17	2.1012e-16	UP
CDRT1	18.5806	3.23266	0.37998	8.50742	1.7784e-17	2.11843e-16	UP
LHFPL4	47.1195	4.62959	0.5442	8.50716	1.78248e-17	2.12232e-16	UP
GPHN	1413.41	-1.23681	0.145387	-8.50703	1.78452e-17	2.1238e-16	DOWN
LINC00607	54.4342	2.45691	0.288884	8.50481	1.81888e-17	2.16371e-16	UP
DAND5	6.73471	2.97923	0.350323	8.50424	1.82793e-17	2.1735e-16	UP
FRRS1L	33.0024	4.07352	0.479118	8.50213	1.86147e-17	2.21238e-16	UP
PFKFB4	181.252	1.63311	0.192093	8.5017	1.8683e-17	2.21895e-16	UP
RNY4P10	6.55432	1.93398	0.227482	8.50168	1.86868e-17	2.21895e-16	UP
STRA8	9.95491	4.05995	0.477562	8.50142	1.87287e-17	2.22293e-16	UP
EPHB2	473.05	2.48025	0.291794	8.49999	1.89611e-17	2.2495e-16	UP
DNASE1	283.385	1.06464	0.125255	8.49976	1.89979e-17	2.25183e-16	UP
CXCR1	21.2638	-2.27392	0.267548	-8.4991	1.9107e-17	2.26274e-16	DOWN
PRICKLE4	9.08797	1.59621	0.187838	8.49779	1.93233e-17	2.28732e-16	UP
BSG	20077.5	1.00913	0.118846	8.49109	2.04713e-17	2.42104e-16	UP
CYP2W1	17.1418	2.76485	0.325723	8.48835	2.09591e-17	2.47651e-16	UP
ADAMTS1	1412.2	-1.56924	0.184889	-8.48748	2.11159e-17	2.49393e-16	DOWN
AL133215.2	6.5273	2.59966	0.306331	8.48643	2.13075e-17	2.51543e-16	UP
RHO	5.212	3.59725	0.423991	8.48426	2.17099e-17	2.55721e-16	UP
DLX1	9.69198	4.20296	0.495424	8.48356	2.18405e-17	2.57145e-16	UP
PNMA5	31.3027	4.49437	0.529816	8.48289	2.19675e-17	2.58409e-16	UP
DDX11	508.291	1.24479	0.146792	8.47991	2.25367e-17	2.64869e-16	UP
MINCR	215.984	1.55695	0.183623	8.47905	2.27034e-17	2.66709e-16	UP
NR3C2	374.504	-1.37943	0.162712	-8.4777	2.29681e-17	2.69579e-16	DOWN
TMEM178B	98.4764	2.78459	0.328491	8.47693	2.31217e-17	2.71261e-16	UP
LINC00628	5.09937	2.8443	0.335776	8.47082	2.4367e-17	2.85744e-16	UP
SLC22A10	1417.16	-2.31907	0.273788	-8.47031	2.44746e-17	2.86877e-16	DOWN
DMD	1713.68	-1.32026	0.1559	-8.46866	2.48234e-17	2.90708e-16	DOWN
AL445228.3	5.24615	3.14414	0.371301	8.46792	2.49816e-17	2.92431e-16	UP
AC008764.8	16.426	1.27599	0.150701	8.46707	2.51652e-17	2.94319e-16	UP
F8	691.163	-1.31153	0.154906	-8.46656	2.52738e-17	2.95458e-16	DOWN
AC012636.1	27.7498	1.83615	0.2169	8.46541	2.55248e-17	2.98261e-16	UP
H2BC15	96.8645	1.53098	0.18088	8.46406	2.58228e-17	3.01609e-16	UP
ORM1	150726	-1.8404	0.217488	-8.46205	2.62719e-17	3.06719e-16	DOWN
AKR1C7P	16.4787	2.25867	0.266964	8.46059	2.66032e-17	3.10312e-16	UP
AC009148.1	5.67395	2.22021	0.262432	8.46012	2.67101e-17	3.11284e-16	UP
RNU6-415P	3.47216	-1.19705	0.141512	-8.45904	2.69588e-17	3.14043e-16	DOWN
GNB1L	249.235	1.01828	0.120392	8.45809	2.71784e-17	3.16462e-16	UP
CATSPER2	64.7955	1.24514	0.147227	8.45727	2.73708e-17	3.18562e-16	UP
C6	15775.5	-1.97044	0.233004	-8.45666	2.75136e-17	3.19941e-16	DOWN
FBXL22	25.4216	1.17391	0.138818	8.45647	2.75581e-17	3.20318e-16	UP
PTK7	614.761	2.21591	0.262148	8.45288	2.84199e-17	3.30189e-16	UP
MIR600HG	98.0158	1.41404	0.167297	8.45226	2.8571e-17	3.31798e-16	UP
AL031186.1	8.89114	1.60873	0.190362	8.45088	2.89106e-17	3.35594e-16	UP
TMEM220-AS1	259.714	-1.42019	0.168071	-8.44995	2.91431e-17	3.38145e-16	DOWN
SPDYA	14.7866	1.39068	0.164622	8.44773	2.97026e-17	3.44485e-16	UP
NME1	2715.45	1.17915	0.139594	8.44704	2.98771e-17	3.46356e-16	UP
SASS6	151.393	1.03807	0.122892	8.44698	2.98947e-17	3.46409e-16	UP
LINC02864	98.1449	4.97734	0.589389	8.44492	3.0426e-17	3.5241e-16	UP
AC114401.1	5.84693	4.22301	0.500251	8.44179	3.12509e-17	3.61671e-16	UP
AC022107.1	54.0236	1.18672	0.140577	8.44178	3.1253e-17	3.61671e-16	UP
ACOT2	1649.61	-1.10281	0.130644	-8.44137	3.13631e-17	3.62786e-16	DOWN
FBXO32	571.774	1.6808	0.199123	8.44102	3.14587e-17	3.63733e-16	UP
INPP5J	52.5737	2.12059	0.251229	8.44086	3.15025e-17	3.64027e-16	UP
AC090192.2	6.21386	4.55076	0.539137	8.44082	3.15118e-17	3.64027e-16	UP
AGTR1	1947.59	-1.46899	0.174063	-8.4394	3.1897e-17	3.68316e-16	DOWN
AP001178.3	3.60845	3.07689	0.364611	8.43884	3.20513e-17	3.69936e-16	UP
IDNK	776.558	-1.19144	0.14122	-8.43677	3.26217e-17	3.76355e-16	DOWN
LZTS1	220.176	1.40519	0.166596	8.4347	3.3206e-17	3.82761e-16	UP
AL355802.3	13.3964	1.68622	0.19995	8.43323	3.36258e-17	3.8743e-16	UP
CLCNKA	37.5047	2.67988	0.31784	8.43154	3.41159e-17	3.92735e-16	UP
LINC00944	32.6072	2.88889	0.342636	8.43137	3.41642e-17	3.93119e-16	UP
FAM155B	72.5908	2.71125	0.321694	8.42804	3.51501e-17	4.04112e-16	UP
ANXA2	14219.4	1.16321	0.138056	8.42569	3.58643e-17	4.11784e-16	UP
SHOX2	14.9449	2.81409	0.334081	8.42339	3.65735e-17	4.19745e-16	UP
PLAC8	149.354	-2.28434	0.271398	-8.41692	3.86523e-17	4.43024e-16	DOWN
OMG	9.05785	-1.72766	0.20528	-8.41613	3.8912e-17	4.45488e-16	DOWN
SMKR1	15.1148	2.96492	0.352483	8.41154	4.04646e-17	4.62791e-16	UP
DMC1	19.4018	2.37244	0.28209	8.41023	4.09204e-17	4.67801e-16	UP
FEZ1	231.599	-1.45735	0.173298	-8.40952	4.11679e-17	4.70427e-16	DOWN
LINC01446	24.9287	4.74008	0.563743	8.40823	4.1625e-17	4.75444e-16	UP
DPY19L2P2	20.2769	2.0594	0.245044	8.40423	4.30671e-17	4.91065e-16	UP
AC006252.1	6.44238	2.02084	0.240513	8.40222	4.38129e-17	4.99137e-16	UP
ARHGAP10	321.819	-1.48566	0.176833	-8.40147	4.40912e-17	5.02092e-16	DOWN
LINC02313	7.8004	3.64042	0.433422	8.39924	4.49366e-17	5.11498e-16	UP
BRIP1	209.639	1.3758	0.163845	8.39697	4.58148e-17	5.2127e-16	UP
KCNF1	66.6229	3.33768	0.397496	8.39676	4.58976e-17	5.21986e-16	UP
AC138696.2	25.6441	1.60034	0.190738	8.39027	4.85041e-17	5.51392e-16	UP
MYOM2	103.345	-2.07412	0.247234	-8.38931	4.89008e-17	5.55662e-16	DOWN
LAPTM4B	5184.33	1.54694	0.184436	8.3874	4.97021e-17	5.64524e-16	UP
DPF3	98.2245	-1.81688	0.216628	-8.3871	4.98289e-17	5.65721e-16	DOWN
KCNJ5	213.856	1.91557	0.228428	8.38587	5.03525e-17	5.71419e-16	UP
BFSP2	10.9487	3.06358	0.36534	8.38555	5.04876e-17	5.72706e-16	UP
VWF	3591.9	1.53582	0.183195	8.38353	5.1365e-17	5.82409e-16	UP
SERPING1	125735	-1.23454	0.147294	-8.38143	5.22878e-17	5.92617e-16	DOWN
PRDM7	7.14991	3.2478	0.387539	8.38059	5.26649e-17	5.96636e-16	UP
CRHR2	14.8221	1.74811	0.208674	8.37724	5.41852e-17	6.13069e-16	UP
ZNF618	652.871	1.04408	0.124698	8.37293	5.62053e-17	6.3538e-16	UP
CYP39A1	1084.87	-2.45398	0.293096	-8.37263	5.63476e-17	6.36715e-16	DOWN
ZNF385C	60.6105	1.93946	0.231686	8.37106	5.71041e-17	6.44988e-16	UP
CHRNB4	11.4575	2.47216	0.295345	8.37043	5.74077e-17	6.4814e-16	UP
AC004812.2	43.2546	1.00665	0.120278	8.36935	5.79371e-17	6.53837e-16	UP
AL390728.6	196.707	1.29734	0.155041	8.36773	5.87409e-17	6.62624e-16	UP
ACVR1C	83.9995	-1.6896	0.201942	-8.36676	5.92231e-17	6.67493e-16	DOWN
TSLP	125.388	-2.35382	0.281333	-8.36666	5.92755e-17	6.67798e-16	DOWN
C20orf144	5.22755	2.37417	0.283783	8.36617	5.95196e-17	6.70262e-16	UP
RNU6-8	15.9535	2.03931	0.243795	8.36486	6.01838e-17	6.77453e-16	UP
LINC02367	12.7981	2.15611	0.257762	8.36474	6.02475e-17	6.77881e-16	UP
PON3	7615.98	-1.53733	0.18379	-8.36458	6.03287e-17	6.78504e-16	DOWN
ZP3	94.9029	1.64667	0.19688	8.36383	6.07135e-17	6.82294e-16	UP
ASS1P11	12.7297	-2.79379	0.334038	-8.3637	6.07821e-17	6.82731e-16	DOWN
PKM	7685.49	1.81947	0.217553	8.36334	6.09677e-17	6.84524e-16	UP
ALOX15B	89.6856	3.01226	0.360198	8.36278	6.12552e-17	6.8746e-16	UP
INHA	36.637	3.36452	0.402343	8.36233	6.14912e-17	6.89815e-16	UP
FHDC1	61.1484	2.01942	0.241499	8.36203	6.16504e-17	6.91307e-16	UP
LINC01389	18.5294	1.95018	0.233264	8.36041	6.25029e-17	7.00569e-16	UP
CACNG4	178.88	3.62318	0.43345	8.35894	6.32848e-17	7.08731e-16	UP
SCML2	146.35	1.33179	0.159387	8.3557	6.50446e-17	7.28129e-16	UP
HOGA1	1198.41	-1.82762	0.21888	-8.34986	6.83428e-17	7.64402e-16	DOWN
NR6A1	298.587	1.25139	0.149884	8.34902	6.88304e-17	7.6953e-16	UP
AL031985.3	71.6054	1.04405	0.125057	8.34858	6.90869e-17	7.7207e-16	UP
ATP11C	1361.22	-1.29703	0.155402	-8.34627	7.04511e-17	7.86983e-16	DOWN
UNKL	365.654	1.02877	0.123272	8.34557	7.08703e-17	7.9133e-16	UP
IGF2BP2	739.471	2.29008	0.274431	8.34483	7.13183e-17	7.95996e-16	UP
FBXL6	1369.69	1.11517	0.133655	8.34361	7.20537e-17	8.03863e-16	UP
ST3GAL6	1347.52	-1.4098	0.168977	-8.34313	7.23513e-17	8.06842e-16	DOWN
COMP	128.243	3.45962	0.414892	8.3386	7.51751e-17	8.37624e-16	UP
CD244	56.4725	-1.69184	0.202897	-8.33846	7.52636e-17	8.38256e-16	DOWN
AP000553.2	4.48661	3.0684	0.368131	8.33507	7.74503e-17	8.61157e-16	UP
KCNQ3	23.7715	2.14322	0.257139	8.33485	7.75981e-17	8.62438e-16	UP
AC034229.4	4.63992	2.69726	0.32367	8.33335	7.8587e-17	8.7306e-16	UP
AC097641.2	5.80571	1.813	0.217639	8.33032	8.06263e-17	8.95338e-16	UP
CCR1	252.976	-1.50841	0.181076	-8.33025	8.06689e-17	8.95435e-16	DOWN
AC105384.1	1.35845	-2.20498	0.264748	-8.32861	8.17952e-17	9.07555e-16	DOWN
PFKFB2	595.14	1.20998	0.145302	8.3273	8.27065e-17	9.1728e-16	UP
AC090164.2	15.5404	2.69662	0.323847	8.32682	8.3046e-17	9.2066e-16	UP
ZNF607	110.473	1.57433	0.189093	8.32571	8.38234e-17	9.28887e-16	UP
PEMT	3164.74	-1.34028	0.161034	-8.32293	8.58168e-17	9.49781e-16	DOWN
C8orf76	452.882	1.02005	0.122563	8.32264	8.60218e-17	9.5165e-16	UP
AC084018.1	24.2619	1.56482	0.18803	8.32218	8.63633e-17	9.55027e-16	UP
GOLGA2P7	11.9278	1.74162	0.209284	8.32182	8.6624e-17	9.57509e-16	UP
MIR194-2HG	74.1651	1.41673	0.170266	8.32066	8.74724e-17	9.66482e-16	UP
AC242376.2	20.8689	1.70973	0.205482	8.32058	8.75328e-17	9.66744e-16	UP
SNHG10	124.905	1.06376	0.127848	8.32048	8.76081e-17	9.67171e-16	UP
ASPHD1	300.842	2.77162	0.333112	8.3204	8.76681e-17	9.67429e-16	UP
NRG2	59.031	2.35842	0.283476	8.31964	8.82332e-17	9.73258e-16	UP
MIR4664	15.595	2.13061	0.256134	8.31837	8.91847e-17	9.82932e-16	UP
C18orf54	62.3407	1.42021	0.170755	8.31725	9.00284e-17	9.91816e-16	UP
C12orf75	556.831	2.17236	0.261204	8.31674	9.04195e-17	9.95438e-16	UP
PLCB1	676.657	1.52219	0.183087	8.31404	9.24963e-17	1.01773e-15	UP
CDK5R1	89.3834	1.26994	0.152756	8.3135	9.2921e-17	1.02198e-15	UP
GRHPR	16796.2	-1.21476	0.146133	-8.31264	9.35949e-17	1.02896e-15	DOWN
UGP2	14413	-1.1361	0.136706	-8.31051	9.52944e-17	1.04721e-15	DOWN
TRAPPC3L	3.13	-1.82487	0.219657	-8.30783	9.74716e-17	1.07069e-15	DOWN
AC098820.2	21.0272	1.51913	0.182881	8.30669	9.84085e-17	1.08008e-15	UP
RAP2A	1470.45	1.00701	0.121251	8.30516	9.96892e-17	1.09277e-15	UP
AC098934.2	59.6001	1.95904	0.235888	8.30493	9.98752e-17	1.09436e-15	UP
LIMK1	762.445	1.21909	0.146819	8.30336	1.01211e-16	1.10853e-15	UP
DRP2	4.72184	3.47584	0.418809	8.29934	1.04692e-16	1.1457e-15	UP
TRIM60P18	22.0708	1.47511	0.177782	8.2973	1.06505e-16	1.16507e-15	UP
DMBX1	8.44083	4.58443	0.552912	8.29142	1.11907e-16	1.22213e-15	UP
FIGNL2-DT	6.22928	2.31234	0.278907	8.29071	1.12574e-16	1.2284e-15	UP
DLL4	613.346	1.06165	0.128061	8.2902	1.13058e-16	1.23317e-15	UP
CDKN2B	350.727	1.31947	0.159195	8.28835	1.14829e-16	1.25197e-15	UP
PLGLB2	180.971	-1.90811	0.230228	-8.28791	1.15253e-16	1.25607e-15	DOWN
STC2	419.627	1.88456	0.227402	8.28736	1.15785e-16	1.26135e-15	UP
LONRF1	391.705	-1.00765	0.121597	-8.28683	1.16311e-16	1.26604e-15	DOWN
PADI4	5.99228	-2.26274	0.273084	-8.28586	1.17263e-16	1.27587e-15	DOWN
ZMYND10	35.7819	1.53924	0.185775	8.28552	1.17591e-16	1.27891e-15	UP
AC007277.1	12.2306	3.65134	0.440748	8.28441	1.18695e-16	1.29038e-15	UP
AC106900.1	7.21448	4.3435	0.524384	8.28305	1.20061e-16	1.30469e-15	UP
CMTM4	544.54	1.26448	0.152748	8.27818	1.25071e-16	1.35859e-15	UP
AC078909.2	5.07032	3.13648	0.378927	8.27727	1.26034e-16	1.36848e-15	UP
ADGRE1	46.3265	-2.0638	0.24934	-8.27704	1.26278e-16	1.37056e-15	DOWN
SLC7A2	10432.9	-1.73011	0.209186	-8.27069	1.33185e-16	1.44434e-15	DOWN
CCL3	208.75	-1.60788	0.194436	-8.26943	1.34599e-16	1.45908e-15	DOWN
LINC00653	16.7884	1.49935	0.181322	8.269	1.35092e-16	1.46382e-15	UP
PAQR6	102.853	1.57777	0.190865	8.26642	1.38042e-16	1.49394e-15	UP
TNFRSF18	76.5162	1.98755	0.240448	8.26606	1.38453e-16	1.49778e-15	UP
[truncated: 4,854 more rows]
