# Supplementary material for: Multiple-omics analysis of aggrephagy-related cellular patterns and development of an aggrephagy-related signature for hepatocellular carcinoma
Source: World J Surg Oncol. 2025 Apr 30;23:175. doi: 10.1186/s12957-025-03816-z (PMC12044776; doi:10.1186/s12957-025-03816-z)
Supplement: Supplementary file 4 — Supplementary Material 4: Table S3 The differentially expressed AGGRGs by interesting DEGs of TCGA-LIHC dataset and 1,368 AGGRGs from GeneCards database. [file 12957_2025_3816_MOESM4_ESM.xlsx]

## Sheet: Table S3
Table S3 The differentially expressed AGGRGs by interesting DEGs of TCGA-LIHC dataset and 1,368 AGGRGs from GeneCards database.
	ACG_DEG
1	MELK
2	CCNB1
3	CDK1
4	DLGAP5
5	CDKN2A
6	TTK
7	ANLN
8	AURKB
9	TRIP13
10	MKI67
11	RACGAP1
12	RRM2
13	MAP2K1
14	KIF23
15	MAGEA1
16	DIAPH3
17	TTC13
18	PCLAF
19	MCM2
20	KIF11
21	HELLS
22	ROBO1
23	SCAMP3
24	IGF2BP3
25	C1orf35
26	CAD
27	DDX39A
28	UBE2S
29	CCT3
30	ERLIN1
31	G6PD
32	TPX2
33	NELFE
34	SF3B4
35	POLA2
36	LOXL2
37	SLC38A2
38	SLC39A14
39	KPNA2
40	NCOR1
41	TCOF1
42	DYNC1I1
43	TRAF2
44	ADAM15
45	EPPK1
46	COA6
47	NAA40
48	ACLY
49	TRIM65
50	GPAA1
51	MTHFD1L
52	LDLR
53	CCN1
54	PEG10
55	LPL
56	PLOD3
57	CACYBP
58	CD109
59	CTNNA2
60	HMGA1
61	NPEPL1
62	LAMC1
63	HSPB1
64	TUBG1
65	P4HA2
66	HMGB2
67	TPM2
68	ACAT1
69	CAT
70	CEP72
71	SDC4
72	PCNA
73	INCENP
74	RHOB
75	ALPI
76	DNMT1
77	MYO1B
78	GLA
79	SEC24B
80	ECEL1
81	P3H4
82	DCAF13
83	ASS1
84	TUBB4A
85	GCDH
86	H2BC15
87	ANXA2
88	PKM
89	S100A10
90	VKORC1
91	HGH1
92	SERPINH1
93	BLVRA
94	NADK2
95	H1-5
96	TUBB3
97	CNTNAP1
98	MANF
99	GOT2
100	MTHFD1
101	CKB
102	SMC4
103	SCARA3
104	SPECC1
105	ATP5MF-PTCD1
106	SPART
107	GATM
108	PHGDH
109	ARL2
110	H1-2
111	GABARAPL1
112	SQSTM1
113	GLS
114	GOLM1
115	ST6GALNAC4
116	GPR180
117	SORD
118	FHL2
119	PLPP2
120	AGR2
121	MISP
122	PFKP
123	H1-4
124	TUBB1
125	GPX8
126	FKBP10
127	PLCB4
128	HSPB8
129	S100A6
130	DCXR
131	ITGA3
132	CPA4
133	CFTR
134	TUBA3D
135	TUBA3E
136	TUBB8
137	PRSS21
138	S100A2
