# Supplementary material for: Multiple-omics analysis of aggrephagy-related cellular patterns and development of an aggrephagy-related signature for hepatocellular carcinoma
Source: World J Surg Oncol. 2025 Apr 30;23:175. doi: 10.1186/s12957-025-03816-z (PMC12044776; doi:10.1186/s12957-025-03816-z)
Supplement: Supplementary file 5 — Supplementary Material 5: Table S4 Univariate Cox regression analysis of the survival-related AGGRGs with the criteria of p-value < 0.05. [file 12957_2025_3816_MOESM5_ESM.xlsx]

## Sheet: Table S4
Table S4 Univariate Cox regression analysis of the survival-related AGGRGs with the criteria of p-value < 0.05.
	coef	se	z	p	HR	HRse	HRz	HRp	HRCILL	HRCIUL
ANLN	0.344	0.066	5.224	0	1.411	0.093	4.421	0	1.24	1.605
POLA2	0.427	0.109	3.912	0	1.532	0.167	3.184	0.001	1.237	1.898
PFKP	0.182	0.049	3.686	0	1.199	0.059	3.37	0.001	1.089	1.321
PKM	0.198	0.05	3.949	0	1.219	0.061	3.583	0	1.105	1.344
TCOF1	0.597	0.123	4.864	0	1.816	0.223	3.663	0	1.428	2.309
TRIP13	0.431	0.073	5.905	0	1.538	0.112	4.798	0	1.333	1.775
MCM2	0.321	0.071	4.522	0	1.379	0.098	3.868	0	1.2	1.585
ACAT1	-0.387	0.093	-4.143	0	0.679	0.063	-5.059	0	0.566	0.816
CAD	0.534	0.109	4.878	0	1.706	0.187	3.78	0	1.376	2.114
TPX2	0.378	0.07	5.375	0	1.459	0.102	4.476	0	1.271	1.674
GLA	0.336	0.101	3.327	0.001	1.399	0.141	2.826	0.005	1.148	1.705
GCDH	-0.344	0.104	-3.31	0.001	0.709	0.074	-3.949	0	0.579	0.869
AGR2	0.099	0.034	2.868	0.004	1.104	0.038	2.73	0.006	1.032	1.181
UBE2S	0.397	0.08	4.979	0	1.487	0.119	4.109	0	1.272	1.739
CNTNAP1	0.259	0.074	3.486	0	1.296	0.097	3.07	0.002	1.12	1.5
NAA40	0.493	0.117	4.199	0	1.637	0.192	3.315	0.001	1.301	2.06
TTK	0.419	0.076	5.497	0	1.52	0.116	4.49	0	1.309	1.765
CEP72	0.296	0.103	2.871	0.004	1.345	0.139	2.485	0.013	1.099	1.646
SMC4	0.237	0.068	3.49	0	1.268	0.086	3.107	0.002	1.11	1.449
GLS	0.232	0.072	3.216	0.001	1.261	0.091	2.871	0.004	1.095	1.452
CACYBP	0.501	0.124	4.053	0	1.65	0.204	3.188	0.001	1.295	2.103
SCAMP3	0.411	0.12	3.417	0.001	1.508	0.181	2.802	0.005	1.191	1.909
HELLS	0.257	0.072	3.569	0	1.293	0.093	3.147	0.002	1.123	1.489
MTHFD1L	0.413	0.099	4.169	0	1.511	0.15	3.416	0.001	1.244	1.834
DDX39A	0.309	0.106	2.921	0.003	1.362	0.144	2.513	0.012	1.107	1.677
GOT2	-0.455	0.111	-4.103	0	0.634	0.07	-5.196	0	0.51	0.788
DLGAP5	0.393	0.075	5.261	0	1.482	0.111	4.349	0	1.28	1.716
TRAF2	0.391	0.119	3.276	0.001	1.478	0.176	2.712	0.007	1.17	1.867
DNMT1	0.303	0.089	3.404	0.001	1.354	0.121	2.936	0.003	1.137	1.612
TUBG1	0.586	0.113	5.177	0	1.797	0.203	3.917	0	1.439	2.243
ACLY	0.372	0.118	3.154	0.002	1.451	0.171	2.633	0.008	1.151	1.828
PCNA	0.387	0.108	3.584	0	1.473	0.159	2.972	0.003	1.192	1.821
CCNB1	0.373	0.075	4.993	0	1.452	0.109	4.167	0	1.254	1.682
IGF2BP3	0.196	0.054	3.604	0	1.217	0.066	3.273	0.001	1.094	1.353
ST6GALNAC4	0.389	0.086	4.507	0	1.476	0.128	3.733	0	1.246	1.748
HMGA1	0.298	0.073	4.112	0	1.347	0.098	3.555	0	1.169	1.553
KIF23	0.326	0.07	4.646	0	1.386	0.097	3.965	0	1.207	1.59
KIF11	0.351	0.077	4.544	0	1.421	0.11	3.832	0	1.221	1.653
GABARAPL1	-0.256	0.079	-3.243	0.001	0.774	0.061	-3.697	0	0.663	0.903
DIAPH3	0.287	0.074	3.882	0	1.332	0.099	3.375	0.001	1.153	1.54
SORD	-0.186	0.058	-3.192	0.001	0.831	0.048	-3.507	0	0.741	0.931
TRIM65	0.416	0.123	3.378	0.001	1.515	0.187	2.764	0.006	1.191	1.929
PLPP2	0.1	0.037	2.697	0.007	1.105	0.041	2.566	0.01	1.028	1.189
SF3B4	0.579	0.121	4.801	0	1.784	0.215	3.645	0	1.408	2.259
ADAM15	0.337	0.101	3.336	0.001	1.401	0.142	2.832	0.005	1.149	1.709
CDKN2A	0.17	0.059	2.895	0.004	1.185	0.07	2.662	0.008	1.056	1.33
MKI67	0.281	0.063	4.483	0	1.325	0.083	3.908	0	1.172	1.499
SERPINH1	0.223	0.083	2.674	0.008	1.25	0.104	2.396	0.017	1.061	1.472
INCENP	0.352	0.096	3.659	0	1.422	0.137	3.085	0.002	1.177	1.716
CD109	0.167	0.057	2.907	0.004	1.182	0.068	2.677	0.007	1.056	1.322
G6PD	0.334	0.055	6.054	0	1.397	0.077	5.146	0	1.254	1.557
SQSTM1	0.31	0.084	3.684	0	1.364	0.115	3.167	0.002	1.156	1.608
RACGAP1	0.379	0.085	4.46	0	1.461	0.124	3.713	0	1.237	1.725
CCT3	0.534	0.125	4.285	0	1.706	0.213	3.319	0.001	1.336	2.179
HMGB2	0.293	0.085	3.454	0.001	1.341	0.114	2.994	0.003	1.135	1.584
DCAF13	0.496	0.113	4.384	0	1.643	0.186	3.456	0.001	1.316	2.05
MELK	0.362	0.075	4.845	0	1.436	0.107	4.065	0	1.241	1.663
PCLAF	0.305	0.076	4.025	0	1.357	0.103	3.469	0.001	1.17	1.575
CDK1	0.312	0.068	4.588	0	1.366	0.093	3.941	0	1.196	1.561
RRM2	0.31	0.071	4.38	0	1.364	0.097	3.765	0	1.187	1.567
AURKB	0.273	0.069	3.952	0	1.314	0.091	3.459	0.001	1.147	1.504
KPNA2	0.583	0.093	6.242	0	1.791	0.167	4.73	0	1.491	2.151
ANXA2	0.287	0.083	3.46	0.001	1.333	0.111	3.007	0.003	1.133	1.569
S100A2	0.27	0.094	2.864	0.004	1.311	0.124	2.51	0.012	1.089	1.577
S100A10	0.257	0.078	3.311	0.001	1.294	0.101	2.919	0.004	1.111	1.507
ARL2	0.239	0.081	2.967	0.003	1.27	0.102	2.639	0.008	1.085	1.487
